# Supplementary material for: Tetra­kis(4-chloro­anilinium) hexa­chlorido­stannate(IV) dichloride
Source: Acta Crystallogr Sect E Struct Rep Online. 2012 May 19;68(Pt 6):m782. doi: 10.1107/S1600536812021666 (PMC3379112; doi:10.1107/S1600536812021666)
Supplement: Supplementary file 1 [file e-68-0m782-sup1.cif]

##############################################################################
#                                                                            #
# This CIF contains the data in a paper accepted for publication in          #
# Acta Crystallographica Section E. It conforms to the requirements of       #
# Notes for Authors for Acta Crystallographica Section E, and has been       #
# peer reviewed under the auspices of the IUCr Commission on Journals.       #
#                                                                            #
# Full details of the Crystallographic Information File format               #
# are given in the paper "The Crystallographic Information File (CIF):       #
# a New Standard Archive File for Crystallography" by S. R. Hall, F. H.      #
# Allen and I. D. Brown [Acta Cryst. (1991), A47, 655-685].                  #
#                                                                            #
# The current version of the core CIF dictionary is obtainable from          #
# ftp://ftp.iucr.org/pub/cif_core.dic.                                       #
#                                                                            #
# Software is freely available for graphical display of the structure(s)     #
# in this CIF. For information consult the CIF software page                 #
# http://www.iucr.org/resources/cif/software.                                #
#                                                                            #
# This file may be used for bona fide research purposes within the           #
# scientific community so long as proper attribution is given to the journal # 
# article from which it was obtained.                                        #
#                                                                            #
##############################################################################
data_I
_audit_creation_method     SHELXL-97
_chemical_name_systematic
;
Tetrakis(4-chloroanilinium) hexachloridostannate(IV) dichloride
;
_chemical_name_common     ?
_chemical_formula_moiety     '4(C6 H7 Cl N +), Cl6 Sn 2-, 2(Cl -)'
_chemical_formula_sum     'C24 H28 Cl12 N4 Sn'
_chemical_formula_iupac     '(C6 H7 Cl N)4 [Sn Cl6] Cl2'
_chemical_formula_weight     916.59
_chemical_melting_point     ?
_symmetry_cell_setting     monoclinic
_symmetry_space_group_name_H-M     'C 2/c'
_symmetry_space_group_name_Hall     '-C 2yc'
loop_
    _symmetry_equiv_pos_as_xyz
    'x, y, z'
    '-x, y, -z+1/2'
    'x+1/2, y+1/2, z'
    '-x+1/2, y+1/2, -z+1/2'
    '-x, -y, -z'
    'x, -y, z-1/2'
    '-x+1/2, -y+1/2, -z'
    'x+1/2, -y+1/2, z-1/2'
_cell_length_a     27.855(6)
_cell_length_b     7.2061(14)
_cell_length_c     21.895(4)
_cell_angle_alpha     90.00
_cell_angle_beta     125.03(3)
_cell_angle_gamma     90.00
_cell_volume     3598.8(18)
_cell_formula_units_Z     4
_cell_measurement_reflns_used     4122
_cell_measurement_theta_min     3.35
_cell_measurement_theta_max     27.48
_cell_measurement_temperature     293(2)
_exptl_crystal_description     'Prism'
_exptl_crystal_colour     'Colourless'
_exptl_crystal_size_max     0.2000
_exptl_crystal_size_mid     0.2000
_exptl_crystal_size_min     0.2000
_exptl_crystal_density_diffrn     1.692
_exptl_crystal_density_meas     ?
_exptl_crystal_density_method     'not measured'
_exptl_crystal_F_000     1816
_exptl_absorpt_coefficient_mu     1.625
_exptl_absorpt_correction_type     multi-scan
_exptl_absorpt_process_details     '(CrystalClear; Rigaku, 2005)'
_exptl_absorpt_correction_T_min     0.715
_exptl_absorpt_correction_T_max     0.730
_exptl_special_details
;
;
_diffrn_ambient_temperature     293(2)
_diffrn_radiation_type     MoK\a
_diffrn_radiation_wavelength     0.71073
_diffrn_radiation_source     'fine-focus sealed tube'
_diffrn_radiation_monochromator     graphite
_diffrn_measurement_device_type     'Rigaku SCXmini'
_diffrn_measurement_method     'CCD_Profile_fitting'
_diffrn_detector_area_resol_mean     13.6612
_diffrn_reflns_number     17870
_diffrn_reflns_av_R_equivalents     0.0305
_diffrn_reflns_av_sigmaI/netI     0.0251
_diffrn_reflns_theta_min     3.35
_diffrn_reflns_theta_max     27.48
_diffrn_reflns_theta_full     27.48
_diffrn_measured_fraction_theta_max     0.998
_diffrn_measured_fraction_theta_full     0.998
_diffrn_reflns_limit_h_min     -36
_diffrn_reflns_limit_h_max     35
_diffrn_reflns_limit_k_min     -9
_diffrn_reflns_limit_k_max     9
_diffrn_reflns_limit_l_min     -28
_diffrn_reflns_limit_l_max     28
_diffrn_standards_number     ?
_diffrn_standards_interval_count     ?
_diffrn_standards_interval_time     ?
_diffrn_standards_decay_%     ?
_refine_special_details
;
Refinement of <i>F</i>^2^ against ALL reflections. The weighted <i>R</i>-factor
<i>wR</i> and goodness of fit <i>S</i> are based on <i>F</i>^2^, conventional
<i>R</i>-factors <i>R</i> are based on <i>F</i>, with <i>F</i> set to zero for
negative <i>F</i>^2^. The threshold expression of <i>F</i>^2^ >
\s(<i>F</i>^2^) is used only for calculating <i>R</i>-factors(gt) <i>etc</i>.
and is not relevant to the choice of reflections for refinement.
<i>R</i>-factors based on <i>F</i>^2^ are statistically about twice as large
as those based on <i>F</i>, and <i>R</i>- factors based on ALL data will be
even larger.
;
_reflns_number_total     4122
_reflns_number_gt     3581
_reflns_threshold_expression     I>2sigma(I)
_refine_ls_structure_factor_coef     Fsqd
_refine_ls_matrix_type     full
_refine_ls_R_factor_all     0.0367
_refine_ls_R_factor_gt     0.0297
_refine_ls_wR_factor_gt     0.0646
_refine_ls_wR_factor_ref     0.0671
_refine_ls_goodness_of_fit_ref     1.096
_refine_ls_restrained_S_all     1.096
_refine_ls_number_reflns     4122
_refine_ls_number_parameters     188
_refine_ls_number_restraints     0
_refine_ls_hydrogen_treatment     constr
_refine_ls_weighting_scheme     calc
_refine_ls_weighting_details
         'calc w=1/[\s^2^(Fo^2^)+(0.0236P)^2^+4.0429P] where P=(Fo^2^+2Fc^2^)/3'
_atom_sites_solution_hydrogens     geom
_atom_sites_solution_primary     direct
_atom_sites_solution_secondary     difmap
_refine_ls_shift/su_max     0.002
_refine_ls_shift/su_mean     0.000
_refine_diff_density_max     0.442
_refine_diff_density_min     -0.461
_refine_ls_extinction_method     none
_refine_ls_extinction_coef     ?
loop_
    _atom_type_symbol
    _atom_type_description
    _atom_type_scat_dispersion_real
    _atom_type_scat_dispersion_imag
    _atom_type_scat_source
    'C' 'C' 0.0033 0.0016
                         'International Tables Vol C Tables 4.2.6.8 and 6.1.1.4'
    'H' 'H' 0.0000 0.0000
                         'International Tables Vol C Tables 4.2.6.8 and 6.1.1.4'
    'Cl' 'Cl' 0.1484 0.1585
                         'International Tables Vol C Tables 4.2.6.8 and 6.1.1.4'
    'N' 'N' 0.0061 0.0033
                         'International Tables Vol C Tables 4.2.6.8 and 6.1.1.4'
    'O' 'O' 0.0106 0.0060
                         'International Tables Vol C Tables 4.2.6.8 and 6.1.1.4'
    'Sn' 'Sn' -0.6537 1.4246
                         'International Tables Vol C Tables 4.2.6.8 and 6.1.1.4'
_computing_data_collection     'CrystalClear (Rigaku, 2005)'
_computing_cell_refinement     'CrystalClear (Rigaku, 2005)'
_computing_data_reduction     'CrystalClear (Rigaku, 2005)'
_computing_structure_solution     'SHELXS97 (Sheldrick, 2008)'
_computing_structure_refinement     'SHELXL97 (Sheldrick, 2008)'
_computing_molecular_graphics     'DIAMOND (Brandenburg & Putz, 2005)'
_computing_publication_material     'SHELXL97 (Sheldrick, 2008)'
loop_
    _atom_site_type_symbol
    _atom_site_label
    _atom_site_fract_x
    _atom_site_fract_y
    _atom_site_fract_z
    _atom_site_U_iso_or_equiv
    _atom_site_adp_type
    _atom_site_calc_flag
    _atom_site_refinement_flags
    _atom_site_occupancy
    _atom_site_symmetry_multiplicity
    _atom_site_disorder_assembly
    _atom_site_disorder_group
    C C1 0.12061(12) 0.1500(4) 0.12876(15) 0.0503(6) Uani d . 1 1 . .
    C C2 0.13487(13) 0.0639(4) 0.08532(16) 0.0540(7) Uani d . 1 1 . .
    H H2 0.1066 -0.0001 0.0425 0.065 Uiso calc R 1 1 . .
    C C3 0.19188(13) 0.0738(4) 0.10633(16) 0.0535(7) Uani d . 1 1 . .
    H H3 0.2025 0.0155 0.0779 0.064 Uiso calc R 1 1 . .
    C C4 0.23257(12) 0.1696(4) 0.16906(17) 0.0507(7) Uani d . 1 1 . .
    C C5 0.21803(13) 0.2551(5) 0.21162(17) 0.0632(8) Uani d . 1 1 . .
    H H5 0.2463 0.3194 0.2544 0.076 Uiso calc R 1 1 . .
    C C6 0.16093(14) 0.2459(5) 0.19102(17) 0.0661(9) Uani d . 1 1 . .
    H H6 0.1503 0.3047 0.2195 0.079 Uiso calc R 1 1 . .
    C C7 0.39010(11) 0.0792(3) 0.05568(13) 0.0401(5) Uani d . 1 1 . .
    C C8 0.38139(12) -0.0100(3) -0.00526(14) 0.0470(6) Uani d . 1 1 . .
    H H8 0.4121 -0.0253 -0.0103 0.056 Uiso calc R 1 1 . .
    C C9 0.32612(14) -0.0767(4) -0.05904(15) 0.0556(7) Uani d . 1 1 . .
    H H9 0.3192 -0.1366 -0.1010 0.067 Uiso calc R 1 1 . .
    C C10 0.28179(12) -0.0544(4) -0.05054(16) 0.0554(7) Uani d . 1 1 . .
    C C11 0.29063(13) 0.0384(5) 0.00988(18) 0.0634(8) Uani d . 1 1 . .
    H H11 0.2597 0.0554 0.0144 0.076 Uiso calc R 1 1 . .
    C C12 0.34538(13) 0.1062(4) 0.06368(16) 0.0559(7) Uani d . 1 1 . .
    H H12 0.3519 0.1694 0.1049 0.067 Uiso calc R 1 1 . .
    Cl Cl1 0.21316(4) -0.14614(15) -0.11590(6) 0.0983(3) Uani d . 1 1 . .
    Cl Cl2 0.30443(4) 0.17986(14) 0.19641(6) 0.0843(3) Uani d . 1 1 . .
    Cl Cl3 0.94108(3) 0.11974(9) 0.11503(3) 0.04947(16) Uani d . 1 1 . .
    Cl Cl4 1.06231(3) -0.11341(9) 0.25190(4) 0.04712(15) Uani d . 1 1 . .
    Cl Cl5 1.06027(3) 0.36499(8) 0.24919(4) 0.04846(15) Uani d . 1 1 . .
    Cl Cl6 0.02508(4) 0.72478(14) 0.05762(5) 0.0808(3) Uani d . 1 1 . .
    N N1 0.05994(11) 0.1377(4) 0.10653(15) 0.0707(8) Uani d . 1 1 . .
    H H1A 0.0577 0.1853 0.1423 0.106 Uiso calc R 1 1 . .
    H H1B 0.0488 0.0193 0.0993 0.106 Uiso calc R 1 1 . .
    H H1C 0.0365 0.2010 0.0645 0.106 Uiso calc R 1 1 . .
    N N2 0.44908(10) 0.1413(3) 0.11539(12) 0.0525(5) Uani d . 1 1 . .
    H H2A 0.4466 0.2420 0.1370 0.079 Uiso calc R 1 1 . .
    H H2B 0.4692 0.1682 0.0964 0.079 Uiso calc R 1 1 . .
    H H2C 0.4674 0.0515 0.1492 0.079 Uiso calc R 1 1 . .
    Sn Sn1 1.0000 0.12149(3) 0.2500 0.03220(7) Uani d S 1 2 . .
loop_
    _atom_site_aniso_label
    _atom_site_aniso_U_11
    _atom_site_aniso_U_22
    _atom_site_aniso_U_33
    _atom_site_aniso_U_12
    _atom_site_aniso_U_13
    _atom_site_aniso_U_23
    C1 0.0478(15) 0.0652(17) 0.0503(15) -0.0127(13) 0.0353(13) -0.0134(13)
    C2 0.0628(18) 0.0596(17) 0.0540(16) -0.0140(14) 0.0419(15) -0.0158(13)
    C3 0.0664(18) 0.0497(15) 0.0680(18) -0.0019(13) 0.0524(17) -0.0038(13)
    C4 0.0492(15) 0.0470(15) 0.0678(18) 0.0016(12) 0.0405(15) 0.0108(13)
    C5 0.0535(17) 0.075(2) 0.0566(17) -0.0164(15) 0.0292(15) -0.0175(15)
    C6 0.0631(19) 0.086(2) 0.0632(19) -0.0188(17) 0.0446(17) -0.0322(17)
    C7 0.0448(13) 0.0332(12) 0.0393(12) 0.0021(10) 0.0223(11) 0.0041(9)
    C8 0.0551(16) 0.0395(13) 0.0508(15) 0.0061(11) 0.0329(13) 0.0027(11)
    C9 0.072(2) 0.0416(14) 0.0429(14) -0.0030(13) 0.0270(15) -0.0031(11)
    C10 0.0507(16) 0.0471(15) 0.0483(15) -0.0062(12) 0.0167(13) 0.0083(12)
    C11 0.0526(17) 0.074(2) 0.071(2) 0.0020(15) 0.0404(17) 0.0082(17)
    C12 0.0602(18) 0.0636(18) 0.0546(16) 0.0014(14) 0.0392(15) -0.0034(14)
    Cl1 0.0635(5) 0.0962(7) 0.0859(7) -0.0256(5) 0.0140(5) 0.0026(5)
    Cl2 0.0541(5) 0.0922(6) 0.1164(8) 0.0013(4) 0.0548(5) 0.0153(6)
    Cl3 0.0565(4) 0.0537(4) 0.0338(3) 0.0105(3) 0.0233(3) 0.0055(3)
    Cl4 0.0442(3) 0.0433(3) 0.0505(3) 0.0109(3) 0.0252(3) -0.0019(3)
    Cl5 0.0575(4) 0.0401(3) 0.0623(4) -0.0089(3) 0.0428(3) -0.0001(3)
    Cl6 0.0672(5) 0.1076(7) 0.0878(6) -0.0289(5) 0.0563(5) -0.0438(5)
    N1 0.0547(15) 0.110(2) 0.0647(16) -0.0254(14) 0.0443(14) -0.0329(15)
    N2 0.0499(13) 0.0521(13) 0.0477(12) 0.0004(10) 0.0234(11) -0.0010(10)
    Sn1 0.04091(13) 0.02673(11) 0.03437(12) 0.000 0.02476(10) 0.000
_geom_special_details
;
All e.s.d.'s (except the e.s.d. in the dihedral angle between two l.s. planes)
are estimated using the full covariance matrix. The cell e.s.d.'s are taken
into account individually in the estimation of e.s.d.'s in distances, angles
and torsion angles; correlations between e.s.d.'s in cell parameters are only
used when they are defined by crystal symmetry. An approximate (isotropic)
treatment of cell e.s.d.'s is used for estimating e.s.d.'s involving l.s.
planes.
;
loop_
    _geom_bond_atom_site_label_1
    _geom_bond_atom_site_label_2
    _geom_bond_site_symmetry_2
    _geom_bond_distance
    _geom_bond_publ_flag
    C1 C6 . 1.356(4) ?
    C1 C2 . 1.372(4) ?
    C1 N1 . 1.468(3) ?
    C2 C3 . 1.378(4) ?
    C2 H2 . 0.9300 ?
    C3 C4 . 1.364(4) ?
    C3 H3 . 0.9300 ?
    C4 C5 . 1.359(4) ?
    C4 Cl2 . 1.731(3) ?
    C5 C6 . 1.383(4) ?
    C5 H5 . 0.9300 ?
    C6 H6 . 0.9300 ?
    C7 C12 . 1.368(4) ?
    C7 C8 . 1.371(3) ?
    C7 N2 . 1.464(3) ?
    C8 C9 . 1.381(4) ?
    C8 H8 . 0.9300 ?
    C9 C10 . 1.360(4) ?
    C9 H9 . 0.9300 ?
    C10 C11 . 1.373(4) ?
    C10 Cl1 . 1.732(3) ?
    C11 C12 . 1.374(4) ?
    C11 H11 . 0.9300 ?
    C12 H12 . 0.9300 ?
    Cl3 Sn1 . 2.4205(11) yes
    Cl4 Sn1 . 2.4076(7) yes
    Cl5 Sn1 . 2.4356(7) yes
    N1 H1A . 0.8900 ?
    N1 H1B . 0.8900 ?
    N1 H1C . 0.8900 ?
    N2 H2A . 0.8900 ?
    N2 H2B . 0.8900 ?
    N2 H2C . 0.8900 ?
    Sn1 Cl4 2_755 2.4076(7) ?
    Sn1 Cl3 2_755 2.4205(11) ?
    Sn1 Cl5 2_755 2.4356(7) ?
loop_
    _geom_angle_atom_site_label_1
    _geom_angle_atom_site_label_2
    _geom_angle_atom_site_label_3
    _geom_angle_site_symmetry_1
    _geom_angle_site_symmetry_3
    _geom_angle
    _geom_angle_publ_flag
    C6 C1 C2 . . 121.7(3) ?
    C6 C1 N1 . . 119.7(2) ?
    C2 C1 N1 . . 118.6(2) ?
    C1 C2 C3 . . 118.8(3) ?
    C1 C2 H2 . . 120.6 ?
    C3 C2 H2 . . 120.6 ?
    C4 C3 C2 . . 119.6(3) ?
    C4 C3 H3 . . 120.2 ?
    C2 C3 H3 . . 120.2 ?
    C5 C4 C3 . . 121.2(3) ?
    C5 C4 Cl2 . . 119.0(2) ?
    C3 C4 Cl2 . . 119.9(2) ?
    C4 C5 C6 . . 119.6(3) ?
    C4 C5 H5 . . 120.2 ?
    C6 C5 H5 . . 120.2 ?
    C1 C6 C5 . . 119.1(3) ?
    C1 C6 H6 . . 120.5 ?
    C5 C6 H6 . . 120.5 ?
    C12 C7 C8 . . 121.7(2) ?
    C12 C7 N2 . . 118.7(2) ?
    C8 C7 N2 . . 119.6(2) ?
    C7 C8 C9 . . 118.7(3) ?
    C7 C8 H8 . . 120.6 ?
    C9 C8 H8 . . 120.6 ?
    C10 C9 C8 . . 119.9(3) ?
    C10 C9 H9 . . 120.1 ?
    C8 C9 H9 . . 120.1 ?
    C9 C10 C11 . . 121.0(3) ?
    C9 C10 Cl1 . . 120.0(2) ?
    C11 C10 Cl1 . . 119.0(3) ?
    C10 C11 C12 . . 119.7(3) ?
    C10 C11 H11 . . 120.1 ?
    C12 C11 H11 . . 120.1 ?
    C7 C12 C11 . . 118.9(3) ?
    C7 C12 H12 . . 120.5 ?
    C11 C12 H12 . . 120.5 ?
    C1 N1 H1A . . 109.5 ?
    C1 N1 H1B . . 109.5 ?
    H1A N1 H1B . . 109.5 ?
    C1 N1 H1C . . 109.5 ?
    H1A N1 H1C . . 109.5 ?
    H1B N1 H1C . . 109.5 ?
    C7 N2 H2A . . 109.5 ?
    C7 N2 H2B . . 109.5 ?
    H2A N2 H2B . . 109.5 ?
    C7 N2 H2C . . 109.5 ?
    H2A N2 H2C . . 109.5 ?
    H2B N2 H2C . . 109.5 ?
    Cl4 Sn1 Cl4 2_755 . 90.65(4) ?
    Cl4 Sn1 Cl3 2_755 . 89.91(3) ?
    Cl4 Sn1 Cl3 . . 89.67(3) ?
    Cl4 Sn1 Cl3 2_755 2_755 89.67(3) ?
    Cl4 Sn1 Cl3 . 2_755 89.91(3) ?
    Cl3 Sn1 Cl3 . 2_755 179.40(3) ?
    Cl4 Sn1 Cl5 2_755 . 178.18(2) ?
    Cl4 Sn1 Cl5 . . 90.77(3) ?
    Cl3 Sn1 Cl5 . . 88.97(3) ?
    Cl3 Sn1 Cl5 2_755 . 91.46(3) ?
    Cl4 Sn1 Cl5 2_755 2_755 90.77(3) ?
    Cl4 Sn1 Cl5 . 2_755 178.18(2) ?
    Cl3 Sn1 Cl5 . 2_755 91.46(3) ?
    Cl3 Sn1 Cl5 2_755 2_755 88.97(3) ?
    Cl5 Sn1 Cl5 . 2_755 87.82(4) ?
loop_
    _geom_torsion_atom_site_label_1
    _geom_torsion_atom_site_label_2
    _geom_torsion_atom_site_label_3
    _geom_torsion_atom_site_label_4
    _geom_torsion_site_symmetry_1
    _geom_torsion_site_symmetry_2
    _geom_torsion_site_symmetry_3
    _geom_torsion_site_symmetry_4
    _geom_torsion
    _geom_torsion_publ_flag
    C6 C1 C2 C3 . . . . 0.8(5) ?
    N1 C1 C2 C3 . . . . -179.5(3) ?
    C1 C2 C3 C4 . . . . -0.5(4) ?
    C2 C3 C4 C5 . . . . 0.3(5) ?
    C2 C3 C4 Cl2 . . . . 179.1(2) ?
    C3 C4 C5 C6 . . . . -0.3(5) ?
    Cl2 C4 C5 C6 . . . . -179.1(3) ?
    C2 C1 C6 C5 . . . . -0.8(5) ?
    N1 C1 C6 C5 . . . . 179.5(3) ?
    C4 C5 C6 C1 . . . . 0.5(5) ?
    C12 C7 C8 C9 . . . . -1.1(4) ?
    N2 C7 C8 C9 . . . . 176.5(2) ?
    C7 C8 C9 C10 . . . . -0.5(4) ?
    C8 C9 C10 C11 . . . . 1.9(4) ?
    C8 C9 C10 Cl1 . . . . -177.3(2) ?
    C9 C10 C11 C12 . . . . -1.6(5) ?
    Cl1 C10 C11 C12 . . . . 177.6(2) ?
    C8 C7 C12 C11 . . . . 1.4(4) ?
    N2 C7 C12 C11 . . . . -176.2(3) ?
    C10 C11 C12 C7 . . . . 0.0(5) ?
loop_
    _geom_hbond_atom_site_label_D
    _geom_hbond_atom_site_label_H
    _geom_hbond_atom_site_label_A
    _geom_hbond_site_symmetry_A
    _geom_hbond_distance_DH
    _geom_hbond_distance_HA
    _geom_hbond_distance_DA
    _geom_hbond_angle_DHA
    N1 H1A Cl5 1_455 0.89 2.64 3.522(2) 171.9
    N1 H1A Cl3 1_455 0.89 2.98 3.424(2) 112.4
    N1 H1B Cl6 1_545 0.89 2.25 3.123(3) 164.9
    N1 H1C Cl6 5_565 0.89 2.26 3.120(3) 162.3
    N2 H2A Cl3 3_455 0.89 2.75 3.455(2) 136.6
    N2 H2A Cl4 4_655 0.89 2.79 3.567(2) 147.4
    N2 H2A Cl4 3_455 0.89 2.92 3.344(3) 111.4
    N2 H2B Cl6 3_545 0.89 2.20 3.085(3) 175.3
    N2 H2C Cl5 3_445 0.89 2.61 3.424(3) 153.1
data_global
_journal_date_recd_electronic     2012-04-23
_journal_date_accepted     2012-05-13
_journal_name_full     'Acta Crystallographica, Section E'
_journal_year     2012
_journal_volume     68
_journal_issue      6
_journal_page_first     m782
_journal_page_last     m782
_journal_paper_category     QM
_journal_paper_doi     10.1107/S1600536812021666
_journal_coeditor_code     KP2409
_publ_contact_author_name     'Benhua Zhou'
_publ_contact_author_address
;
School of Chemical and Biological Engineering, Yancheng Institute of Technology,
Yancheng 224051, People's Republic of China
;
_publ_contact_author_email     'rongtao198806@163.com'
_publ_contact_author_fax     '86-25-52090626'
_publ_contact_author_phone     '86-25-52090626'
_publ_section_title
;
Tetrakis(4-chloroanilinium) hexachloridostannate(IV) dichloride
;
loop_
    _publ_author_name
    _publ_author_footnote
    _publ_author_address
    'Zhou, Benhua' .
;
School of Chemical and Biological Engineering, Yancheng Institute of Technology,
Yancheng 224051, People's Republic of China
;
    'Liu, Hongxia' .
;
School of Chemical and Biological Engineering, Yancheng Institute of Technology,
Yancheng 224051, People's Republic of China
;
