# Supplementary material for: Tetra­kis(4-chloro­anilinium) hexa­chlorido­stannate(IV) dichloride
Source: Acta Crystallogr Sect E Struct Rep Online. 2012 May 19;68(Pt 6):m782. doi: 10.1107/S1600536812021666 (PMC3379112; doi:10.1107/S1600536812021666)
Supplement: Supplementary file 2 [file e-68-0m782-Isup2.hkl]

# 
# h,k,l, Fc-squared, Fo-squared, sigma(Fo-squared) and status flag 
# 
data_I
_shelx_title ' a in Cc                     New: C2/c' 
_shelx_refln_list_code          4 
_shelx_F_calc_maximum      477.37 
_exptl_crystal_F_000      1816.00 
_reflns_d_resolution_high  0.7700 
 
loop_ 
 _symmetry_equiv_pos_as_xyz 
 'x, y, z' 
 '-x, y, -z+1/2' 
 'x+1/2, y+1/2, z' 
 '-x+1/2, y+1/2, -z+1/2' 
 '-x, -y, -z' 
 'x, -y, z-1/2' 
 '-x+1/2, -y+1/2, -z' 
 'x+1/2, -y+1/2, z-1/2' 
 
_cell_length_a    27.8550 
_cell_length_b     7.2061 
_cell_length_c    21.8950 
_cell_angle_alpha  90.000 
_cell_angle_beta  125.030 
_cell_angle_gamma  90.000 
 
_shelx_F_squared_multiplier     1.000 
 
loop_ 
 _refln_index_h 
 _refln_index_k 
 _refln_index_l 
 _refln_F_squared_calc 
 _refln_F_squared_meas 
 _refln_F_squared_sigma 
 _refln_observed_status 
   4   0   0    99630.02    92357.65    610.31 o 
   6   0   0     1770.33     2020.23     26.57 o 
   8   0   0    49830.04    49365.19   1204.52 o 
  10   0   0     1318.19     1476.36     71.08 o 
  12   0   0    10187.99    11038.92    138.15 o 
  14   0   0    46382.76    46798.94    549.63 o 
  16   0   0    32152.64    32357.12    762.08 o 
  18   0   0    27378.75    26435.94    681.55 o 
  20   0   0     5592.28     5477.99    204.78 o 
  22   0   0      609.88      547.89     67.23 o 
  24   0   0      306.20      312.60     61.00 o 
  26   0   0       64.18       81.60     51.16 o 
  28   0   0       57.92       35.44     75.55 o 
   3   1   0    47271.17    45513.77    463.24 o 
   5   1   0     4130.96     4225.71     55.87 o 
   7   1   0      399.28      301.80      8.89 o 
   9   1   0     2560.04     2342.53     41.06 o 
  11   1   0     1433.00     1461.30     34.07 o 
  13   1   0    16046.36    15982.54    155.77 o 
  15   1   0    17834.80    17971.70    185.48 o 
  17   1   0     7905.89     7208.60    122.56 o 
  19   1   0     2287.74     2368.43     87.59 o 
  21   1   0     1019.99     1072.65     61.84 o 
  23   1   0      618.77      453.53     52.36 o 
  25   1   0        9.23       88.90     35.76 o 
  27   1   0       81.71       38.22     35.25 o 
  29   1   0      571.74      693.33     84.69 o 
   0   2   0     8113.94     8888.40    395.88 o 
   2   2   0      980.80     1452.77     37.76 o 
   4   2   0    21749.78    23086.61    172.38 o 
   6   2   0     2936.00     3262.74     41.72 o 
   8   2   0      889.10      840.47     35.05 o 
  10   2   0      270.44      329.12     17.13 o 
  12   2   0      302.53      203.96     13.48 o 
  14   2   0      323.25      362.54     25.27 o 
  16   2   0     1492.14     1361.75     35.81 o 
  18   2   0      726.46      650.68     34.68 o 
  20   2   0       67.12      137.18     47.86 o 
  22   2   0       77.22      235.31     96.24 o 
  24   2   0      200.07      227.07     43.54 o 
  26   2   0        0.44       53.31     40.27 o 
  28   2   0      228.98      167.97     51.30 o 
   1   3   0    10302.28    10589.24    105.65 o 
   3   3   0     4785.06     4782.24     52.15 o 
   5   3   0     2578.15     2528.53     34.81 o 
   7   3   0      314.25      343.99     25.15 o 
   9   3   0    23787.36    24797.59    255.07 o 
  11   3   0        9.06        8.95     12.78 o 
  13   3   0    11392.61    11011.41    141.88 o 
  15   3   0     2167.63     2189.97     56.32 o 
  17   3   0     8214.90     7833.12    130.95 o 
  19   3   0     5337.11     5332.54    113.88 o 
  21   3   0       14.91        3.26     27.11 o 
  23   3   0     2358.01     2064.25     90.97 o 
  25   3   0       19.78      -10.20     32.42 o 
  27   3   0      158.03      161.97     50.75 o 
   0   4   0   112229.08    99587.34   8919.83 o 
   2   4   0    42016.09    42886.49    447.53 o 
   4   4   0    12126.38    12252.63    135.76 o 
   6   4   0      277.59      391.73     19.97 o 
   8   4   0     8094.65     7969.10    103.26 o 
  10   4   0      281.06      376.25     20.76 o 
  12   4   0     1597.75     1579.27     41.44 o 
  14   4   0    20416.68    20416.68    314.04 o 
  16   4   0    26324.10    26004.19    372.11 o 
  18   4   0    16515.25    16090.49    289.11 o 
  20   4   0     6994.89     6871.00    153.25 o 
  22   4   0      409.05      400.44     47.45 o 
  24   4   0        8.63       -0.42     28.90 o 
  26   4   0        4.55       37.11     43.30 o 
   1   5   0    22770.54    23400.71    298.10 o 
   3   5   0     8107.59     7971.66    107.63 o 
   5   5   0     6550.69     6622.71     94.39 o 
   7   5   0       38.90      127.75     29.22 o 
   9   5   0      935.65      974.09     33.28 o 
  11   5   0     2478.85     2588.97     58.55 o 
  13   5   0      789.98      713.28     39.78 o 
  15   5   0    11678.12    11565.61    196.13 o 
  17   5   0     1601.28     1308.27     83.16 o 
  19   5   0      646.44      674.96     44.39 o 
  21   5   0      208.56      266.12     53.41 o 
  23   5   0        5.18       -2.70     53.82 o 
  25   5   0      176.54      271.19     59.48 o 
   0   6   0      189.83      294.40     67.81 o 
   2   6   0      833.96      914.00     38.06 o 
   4   6   0       48.94      146.88     33.16 o 
   6   6   0      875.21      878.47     34.38 o 
   8   6   0       70.20      130.96     24.79 o 
  10   6   0       14.90       26.61     16.34 o 
  12   6   0     1266.93     1236.10     60.44 o 
  14   6   0       86.21      141.43     30.54 o 
  16   6   0        9.29       38.56     23.73 o 
  18   6   0        7.76       11.42     26.34 o 
  20   6   0       22.22       28.96     34.72 o 
  22   6   0       54.52        6.53     48.45 o 
   1   7   0     1553.61     1464.73     43.42 o 
   3   7   0      818.71      833.49     50.85 o 
   5   7   0     3260.11     3383.12     91.66 o 
   7   7   0      971.30     1034.85     52.89 o 
   9   7   0     2534.22     2549.60     82.10 o 
  11   7   0      468.95      530.83     49.08 o 
  13   7   0      314.33      325.49     42.51 o 
  15   7   0       38.62       59.34     28.81 o 
  17   7   0      155.36       91.78     46.35 o 
  19   7   0      750.00      719.54    105.61 o 
   0   8   0     8107.44     7892.29    293.58 o 
   2   8   0     9765.63     9606.94    238.91 o 
   4   8   0     2438.58     2387.59     93.86 o 
   6   8   0      256.95      287.96     39.64 o 
   8   8   0       22.11       18.39     28.58 o 
  10   8   0        3.08       35.09     29.58 o 
  12   8   0      765.00      841.34     63.27 o 
  14   8   0     2751.76     2701.72    160.05 o 
   1   9   0     2034.64     2147.50    160.53 o 
   3   9   0     1486.65     1585.55    140.78 o 
   5   9   0      678.03      750.17     97.79 o 
   7   9   0       42.76      107.44     53.49 o 
 -29   1   1      244.27      331.25     58.94 o 
 -27   1   1       37.63       92.35     36.21 o 
 -25   1   1      266.82      385.05     47.96 o 
 -23   1   1     3012.05     3062.83    114.93 o 
 -21   1   1       35.79        3.41     23.05 o 
 -19   1   1    13077.70    13257.35    260.95 o 
 -17   1   1     9607.44     9511.02    118.32 o 
 -15   1   1    12938.09    13610.32    276.38 o 
 -13   1   1    34546.35    36217.80    338.24 o 
 -11   1   1     1337.62     1107.52     20.19 o 
  -9   1   1    22920.87    22823.36    184.66 o 
  -7   1   1    11312.10    11783.71    122.47 o 
  -5   1   1    38013.24    38661.30    293.59 o 
  -3   1   1     4250.83     4942.78     38.11 o 
   1   1   1    44222.92    41811.23    266.80 o 
   3   1   1     9444.20     8882.37     62.77 o 
   5   1   1     2162.59     2842.40     26.30 o 
   7   1   1      761.95      953.09     13.29 o 
   9   1   1     6345.99     6669.70     60.79 o 
  11   1   1     3303.36     3500.59     48.35 o 
  13   1   1    15726.90    15817.17    147.03 o 
  15   1   1        3.60       19.57     15.22 o 
  17   1   1     7565.48     7312.63    168.52 o 
  19   1   1     2663.32     2874.47     91.01 o 
  21   1   1      319.08      299.26     45.63 o 
  23   1   1     3107.21     3042.75    111.83 o 
  25   1   1       23.46       30.32     33.23 o 
  27   1   1     1441.91     1323.54     90.60 o 
 -28   2   1      362.51      322.65     53.61 o 
 -26   2   1     3429.88     3395.13    133.54 o 
 -24   2   1     5531.00     5805.71    179.10 o 
 -22   2   1     7751.47     7960.24    210.71 o 
 -20   2   1    12737.90    12609.39    258.94 o 
 -18   2   1       65.68       99.94     14.19 o 
 -16   2   1     2026.01     2031.97     40.88 o 
 -14   2   1      535.78      555.05     24.09 o 
 -12   2   1      323.24      394.75     23.24 o 
 -10   2   1    48304.06    46948.73   1500.75 o 
  -8   2   1    14470.13    14869.69    150.99 o 
  -6   2   1   111937.95   108198.04    779.11 o 
  -4   2   1    46713.15    46933.48    314.11 o 
  -2   2   1      416.41      314.17     19.22 o 
   0   2   1   118080.94   115844.10   1114.91 o 
   2   2   1     7011.54     8093.74     83.88 o 
   4   2   1    30393.77    29708.20    252.95 o 
   6   2   1    21434.10    20665.30    217.99 o 
   8   2   1    38637.36    39138.89    380.21 o 
  10   2   1    49062.48    47901.27    440.15 o 
  12   2   1     5282.43     5325.05     68.11 o 
  14   2   1     8735.56     8778.21    110.35 o 
  16   2   1      611.59      564.89     43.71 o 
  18   2   1     4302.91     4333.82    116.62 o 
  20   2   1      480.78      711.32     70.27 o 
  22   2   1     1265.93     1413.83     74.94 o 
  24   2   1     2601.25     2654.23    118.13 o 
  26   2   1     1733.79     1660.29     97.71 o 
  28   2   1      344.95      408.31     60.16 o 
 -27   3   1       41.03        6.94     29.96 o 
 -25   3   1     1576.90     1522.34     85.23 o 
 -23   3   1      898.36      864.72     60.14 o 
 -21   3   1     2954.81     3361.86    125.44 o 
 -19   3   1     2319.46     2209.49     54.44 o 
 -17   3   1      559.46      550.33     32.07 o 
 -15   3   1     6138.66     6340.16     96.88 o 
 -13   3   1      477.44      452.25     25.35 o 
 -11   3   1      396.92      397.63     23.66 o 
  -9   3   1      183.48      181.49     15.95 o 
  -7   3   1     6170.17     6130.12     69.24 o 
  -5   3   1    19646.58    20147.63    174.77 o 
  -3   3   1     8336.91     7555.41     72.12 o 
  -1   3   1    18470.45    18565.34    170.56 o 
   1   3   1    17925.37    17722.46    197.42 o 
   3   3   1    31021.02    31909.16    307.78 o 
   5   3   1     9584.15     9748.71    114.92 o 
   7   3   1     5226.52     5092.05     72.98 o 
   9   3   1    20658.03    21737.53    230.34 o 
  11   3   1    14311.06    14175.78    167.21 o 
  13   3   1     4149.28     4115.46     76.36 o 
  15   3   1     9039.22     8918.31    129.68 o 
  17   3   1     3079.42     2938.71     77.01 o 
  19   3   1      464.95      632.88     51.25 o 
  21   3   1     1866.96     1876.96     83.70 o 
  23   3   1      440.33      313.11     49.60 o 
  25   3   1      126.28      101.62     40.05 o 
  27   3   1      109.77       86.37     40.88 o 
 -26   4   1      107.35      184.77     53.93 o 
 -24   4   1      158.39      208.73     39.63 o 
 -22   4   1       59.41      122.65     52.10 o 
 -20   4   1       65.21      139.37     36.82 o 
 -18   4   1      195.37      280.38     39.60 o 
 -16   4   1       51.69       76.96     28.78 o 
 -14   4   1      684.56      729.34     34.85 o 
 -12   4   1     1981.01     2042.43     46.05 o 
 -10   4   1        3.70       63.05     25.44 o 
  -8   4   1     3049.29     2850.42     47.82 o 
  -6   4   1       43.59       65.85     12.90 o 
  -4   4   1     1649.95     1578.24     29.71 o 
  -2   4   1      431.64      568.49     51.61 o 
   0   4   1     1848.42     1815.59     39.11 o 
   2   4   1     2446.40     2346.04     52.06 o 
   4   4   1    10098.49    10347.26    146.71 o 
   6   4   1      871.00      926.66     28.69 o 
   8   4   1       77.39      112.70     16.79 o 
  10   4   1      459.17      502.28     24.05 o 
  12   4   1      296.58      316.16     24.52 o 
  14   4   1        8.93       35.42     22.76 o 
  16   4   1      248.08      355.15     64.90 o 
  18   4   1      143.44      258.45     51.37 o 
  20   4   1        0.94       17.84     27.13 o 
  22   4   1        1.04        1.37     25.67 o 
  24   4   1      497.94      578.60     58.48 o 
  26   4   1        5.17       21.41     39.81 o 
 -25   5   1      119.18       61.10     42.66 o 
 -23   5   1      247.16      293.43     61.59 o 
 -21   5   1      167.65      192.61     36.55 o 
 -19   5   1      820.49      853.90     48.52 o 
 -17   5   1     1848.65     1729.50     57.96 o 
 -15   5   1     2138.48     2114.47     77.66 o 
 -13   5   1      821.34      822.99     35.52 o 
 -11   5   1      310.38      334.92     33.40 o 
  -9   5   1      739.55      799.91     31.75 o 
  -7   5   1       65.89       90.32     24.21 o 
  -5   5   1     1367.21     1382.72     42.08 o 
  -3   5   1     6081.79     6019.52     84.32 o 
  -1   5   1    12747.29    12814.99    174.72 o 
   1   5   1     7241.45     7265.96    109.39 o 
   3   5   1     9807.79     9938.36    152.00 o 
   5   5   1     1722.82     1768.37     55.89 o 
   7   5   1      730.09      713.31     28.07 o 
   9   5   1     4997.99     4949.20    103.35 o 
  11   5   1      431.30      406.71     37.04 o 
  13   5   1     6894.75     6887.02    128.82 o 
  15   5   1     1518.60     1567.49     59.08 o 
  17   5   1     3673.03     3580.24     88.15 o 
  19   5   1     1474.67     1462.71     63.39 o 
  21   5   1        1.07       -7.98     27.99 o 
  23   5   1      285.39      296.79     58.69 o 
 -22   6   1     1489.66     1523.37    144.72 o 
 -20   6   1     1751.71     1657.75     92.92 o 
 -18   6   1      659.60      638.27     45.38 o 
 -16   6   1      240.49      239.83     33.31 o 
 -14   6   1     1165.43     1232.98     59.54 o 
 -12   6   1     1840.18     1784.94     64.28 o 
 -10   6   1     9200.16     8944.93    171.71 o 
  -8   6   1    15903.49    15779.25    221.13 o 
  -6   6   1    16818.54    16066.83    217.71 o 
  -4   6   1     8161.76     8254.00    126.53 o 
  -2   6   1     6703.95     6346.53    169.62 o 
   0   6   1      849.63      830.70     33.72 o 
   2   6   1      210.75      263.13     27.48 o 
   4   6   1     2600.19     2559.13     59.12 o 
   6   6   1     3287.17     3256.50     68.43 o 
   8   6   1     8095.43     8457.60    156.66 o 
  10   6   1     5958.84     6157.26    121.91 o 
  12   6   1     4637.21     4637.27    109.94 o 
  14   6   1     2250.23     2238.26     66.93 o 
  16   6   1      359.64      292.24     34.84 o 
  18   6   1      938.69      865.39     66.45 o 
  20   6   1      649.82      674.36     72.48 o 
 -19   7   1     1047.87     1047.81     95.86 o 
 -17   7   1     1008.13     1098.59     73.69 o 
 -15   7   1      986.28      910.32     56.74 o 
 -13   7   1      165.65      214.09     31.15 o 
 -11   7   1     1700.74     1570.78     80.47 o 
  -9   7   1     1269.73     1297.43     58.21 o 
  -7   7   1     3436.83     3383.44     93.35 o 
  -5   7   1     6709.21     6565.83    145.71 o 
  -3   7   1     2361.74     2371.05     84.73 o 
  -1   7   1     2864.73     2761.65     90.27 o 
   1   7   1     2007.33     2045.43     59.45 o 
   3   7   1     1117.46     1070.71     44.12 o 
   5   7   1     2263.31     2332.99     73.10 o 
   7   7   1      824.97      854.49     54.64 o 
   9   7   1     2112.05     2078.79     77.03 o 
  11   7   1     1890.36     2039.36     79.23 o 
  13   7   1      514.50      525.07     47.94 o 
  15   7   1     1291.25     1210.28     66.11 o 
  17   7   1       63.28       60.14     34.95 o 
 -16   8   1        9.70      -61.50     61.50 o 
 -14   8   1        0.15      107.80     52.17 o 
 -12   8   1       53.39      107.25     39.84 o 
 -10   8   1       34.19       38.28     26.66 o 
  -8   8   1        0.61       92.16     62.79 o 
  -6   8   1        8.85       51.30     34.03 o 
  -4   8   1       98.61      203.61     40.31 o 
  -2   8   1      412.71      432.84     52.48 o 
   0   8   1       14.47      172.88     72.98 o 
   2   8   1      126.19      170.65     42.16 o 
   4   8   1       13.75       91.19     57.96 o 
   6   8   1      750.23      649.60     52.91 o 
   8   8   1      125.08      136.19     43.09 o 
  10   8   1       30.54       51.10     45.97 o 
  12   8   1      265.73      241.59     86.81 o 
  14   8   1        4.33       92.60     70.95 o 
  -7   9   1        0.94        7.89     34.43 o 
  -5   9   1      289.64      393.38     60.03 o 
  -3   9   1      642.95      711.37     91.18 o 
  -1   9   1     1846.29     1723.99    162.56 o 
   1   9   1     1109.93     1175.70    115.12 o 
   3   9   1      284.46      427.68     83.31 o 
   5   9   1      250.73      344.89    137.67 o 
   7   9   1      101.33       74.12     58.38 o 
 -30   0   2     2530.40     2508.89    163.17 o 
 -28   0   2      119.36      189.53     60.65 o 
 -26   0   2     1611.52     1774.92    117.52 o 
 -24   0   2      206.28      231.70     53.80 o 
 -22   0   2     6674.38     6646.58    233.24 o 
 -20   0   2    25999.65    25027.95    652.06 o 
 -18   0   2     3553.95     3409.47     78.12 o 
 -16   0   2    59492.36    56560.04    812.96 o 
 -14   0   2     8956.41     8733.38    133.72 o 
 -12   0   2     7257.96     7568.99    108.85 o 
 -10   0   2     1660.05     2218.16     39.89 o 
  -8   0   2    52941.75    54802.56   1752.66 o 
  -6   0   2    29366.35    27624.73    318.03 o 
   2   0   2    32819.70    33365.21    481.31 o 
   4   0   2    29967.29    29567.91    380.58 o 
   6   0   2    12892.64    13925.74    223.91 o 
   8   0   2       46.17       36.30     16.55 o 
  10   0   2     7657.20     7259.62    166.70 o 
  12   0   2    33368.65    32770.96    665.59 o 
  14   0   2    57307.80    57149.74   1238.61 o 
  16   0   2    27549.47    26650.11    666.45 o 
  18   0   2    18871.50    19362.38    550.16 o 
  20   0   2     1998.04     2008.45    110.44 o 
  22   0   2       84.46       60.63     53.15 o 
  24   0   2       46.65      139.56     67.22 o 
  26   0   2      329.19      179.29     67.40 o 
  28   0   2      140.18      351.14     99.58 o 
 -29   1   2      819.23      738.78     76.15 o 
 -27   1   2       77.59      191.27     53.96 o 
 -25   1   2     1796.43     1932.21     88.89 o 
 -23   1   2     1045.37     1062.25     62.37 o 
 -21   1   2      103.38      118.70     32.46 o 
 -19   1   2     9012.93     8470.40    116.15 o 
 -17   1   2     2050.41     1995.91     38.89 o 
 -15   1   2     5825.60     6092.34     86.30 o 
 -13   1   2     5970.27     6308.83     73.64 o 
 -11   1   2     2704.32     2655.24     40.37 o 
  -9   1   2    13981.92    13806.20    151.03 o 
  -7   1   2    19794.51    20846.85    187.53 o 
  -5   1   2    43559.63    42952.91    549.43 o 
  -3   1   2       42.97      128.02      8.12 o 
  -1   1   2    26434.27    27461.93    262.83 o 
   1   1   2    54928.59    53288.45    661.01 o 
   3   1   2    13128.50    13217.46     88.56 o 
   5   1   2       41.54       30.55      8.21 o 
   7   1   2     4896.51     4593.05     40.19 o 
   9   1   2    24312.09    25695.57    190.65 o 
  11   1   2     6067.04     5646.92     74.21 o 
  13   1   2    12366.11    11710.93    222.21 o 
  15   1   2       66.04      105.94     26.93 o 
  17   1   2     7017.47     6944.71    167.02 o 
  19   1   2      576.28      647.15     52.00 o 
  21   1   2        6.53       59.87     26.76 o 
  23   1   2      761.00      748.91     59.09 o 
  25   1   2       52.97       60.50     42.67 o 
  27   1   2     1602.73     1532.29    108.10 o 
 -30   2   2        0.12       -3.74     32.44 o 
 -28   2   2       14.98       15.64     30.88 o 
 -26   2   2      209.42      215.37     50.59 o 
 -24   2   2      501.81      510.47     60.46 o 
 -22   2   2       26.82       88.08     38.56 o 
 -20   2   2       10.01       33.62     24.83 o 
 -18   2   2      147.13      215.57     21.22 o 
 -16   2   2      711.57      703.58     24.04 o 
 -14   2   2     1309.01     1400.71     50.60 o 
 -12   2   2     2727.61     3068.28     78.02 o 
 -10   2   2      140.04      167.89     20.86 o 
  -8   2   2    10624.48    11049.15    103.53 o 
  -6   2   2       53.95      183.16     11.97 o 
  -4   2   2    30473.54    30706.33    208.11 o 
  -2   2   2    39893.58    41709.88    313.92 o 
   0   2   2    28760.00    29316.38    536.73 o 
   2   2   2    43480.85    43248.54    820.84 o 
   4   2   2      442.54      410.93     39.31 o 
   6   2   2     1548.19     1544.76     30.59 o 
   8   2   2      495.44      443.04     46.35 o 
  10   2   2     3727.35     4020.38     58.43 o 
  12   2   2      456.81      496.36     29.78 o 
  14   2   2     2775.14     2663.42     55.90 o 
  16   2   2        1.02       20.66     22.67 o 
  18   2   2      674.90      577.47     44.35 o 
  20   2   2      502.79      523.58     56.05 o 
  22   2   2        0.85      -16.20     37.95 o 
  24   2   2       11.98      125.32     61.77 o 
  26   2   2       14.61       10.46     39.24 o 
 -29   3   2      739.65      685.56     73.12 o 
 -27   3   2       31.50       77.22     35.07 o 
 -25   3   2      894.66      862.09     64.62 o 
 -23   3   2     1117.72     1041.67     66.66 o 
 -21   3   2     1079.54      983.35     53.95 o 
 -19   3   2     1365.74     1310.20     49.69 o 
 -17   3   2      252.17      263.43     23.02 o 
 -15   3   2     1470.66     1515.52     42.52 o 
 -13   3   2     4625.15     5113.77     93.97 o 
 -11   3   2     4677.52     4747.50     65.83 o 
  -9   3   2     4449.11     4366.06     56.87 o 
  -7   3   2    32121.06    33565.93    530.78 o 
  -5   3   2    10876.33    10811.55     96.25 o 
  -3   3   2    24489.08    24824.64    260.90 o 
  -1   3   2     1960.73     1804.09     28.98 o 
   1   3   2     2546.16     2572.06     36.95 o 
   3   3   2    23587.01    23954.19    242.71 o 
   5   3   2      224.98      338.07     26.53 o 
   7   3   2    14809.48    15307.25    166.60 o 
   9   3   2     2692.49     2571.86     44.99 o 
  11   3   2     1554.54     1606.99     43.83 o 
  13   3   2    10120.41     9876.17    134.11 o 
  15   3   2      926.83      838.12     28.57 o 
  17   3   2     2890.60     2579.99    111.00 o 
  19   3   2       70.25      140.19     33.06 o 
  21   3   2      713.86      660.21     59.86 o 
  23   3   2      862.32      822.21     69.49 o 
  25   3   2       37.45       70.21     43.42 o 
 -28   4   2       50.15      242.68    100.62 o 
 -26   4   2       18.10       23.52     41.80 o 
 -24   4   2      115.40      191.47     40.26 o 
 -22   4   2      712.71      645.99     50.11 o 
 -20   4   2     7068.54     6865.18    130.95 o 
 -18   4   2     3711.02     3873.82     96.18 o 
 -16   4   2    21758.46    21660.03    302.61 o 
 -14   4   2     8316.90     8633.80    131.01 o 
 -12   4   2      852.67      789.89     25.43 o 
 -10   4   2     3806.68     3792.57     57.86 o 
  -8   4   2     1771.07     1873.28     38.00 o 
  -6   4   2    20065.89    20270.16    202.74 o 
  -4   4   2    29274.73    30162.90    282.19 o 
  -2   4   2    92898.77    94171.05   1428.80 o 
   0   4   2    60228.06    60505.04    558.82 o 
   2   4   2    22354.39    23356.45    309.69 o 
   4   4   2    11702.20    12091.04    158.62 o 
   6   4   2     2858.55     2889.13    103.09 o 
   8   4   2      585.34      710.00     26.78 o 
  10   4   2     1328.62     1359.05     40.39 o 
  12   4   2     6698.97     7017.59    131.51 o 
  14   4   2    11011.65    10848.84    169.95 o 
  16   4   2     9841.67     9755.86    222.36 o 
  18   4   2     7043.25     7068.56    192.29 o 
  20   4   2       40.24       72.62     32.85 o 
  22   4   2       11.18       52.41     31.74 o 
  24   4   2       35.26       39.25     37.63 o 
 -25   5   2      596.89      638.83     77.06 o 
 -23   5   2      282.31      348.04     58.05 o 
 -21   5   2     2539.86     2550.83     98.14 o 
 -19   5   2     2609.28     2492.93     70.29 o 
 -17   5   2     3427.31     3466.55     83.86 o 
 -15   5   2     3568.00     3533.03     77.03 o 
 -13   5   2     1662.83     1694.13     48.31 o 
 -11   5   2     3989.32     3901.60     91.92 o 
  -9   5   2       44.68       61.22     27.61 o 
  -7   5   2     3913.01     3771.70     60.44 o 
  -5   5   2    11048.94    11187.35    137.58 o 
  -3   5   2     2373.57     2377.98     43.19 o 
  -1   5   2    11222.14    11348.90    172.10 o 
   1   5   2     4702.21     4751.17     82.05 o 
   3   5   2     2299.37     2482.13     69.28 o 
   5   5   2     2201.81     2293.26     54.80 o 
   7   5   2      554.33      599.82     33.79 o 
   9   5   2     5132.55     5129.34    102.89 o 
  11   5   2     8155.94     8254.57    143.50 o 
  13   5   2     6474.44     6563.08    126.71 o 
  15   5   2     5719.71     5734.65    136.81 o 
  17   5   2     1118.16     1043.01     54.33 o 
  19   5   2      999.22      965.31     68.48 o 
  21   5   2       83.31      101.45     37.45 o 
  23   5   2       13.25       61.09     43.52 o 
 -24   6   2        0.53      -33.47     65.91 o 
 -22   6   2      102.81      188.76     68.80 o 
 -20   6   2        3.46       84.34     66.76 o 
 -18   6   2      560.00      530.00     42.70 o 
 -16   6   2      175.78      199.39     31.00 o 
 -14   6   2      365.91      411.28     34.93 o 
 -12   6   2        9.42       -4.45     17.29 o 
 -10   6   2       40.72       59.08     23.20 o 
  -8   6   2      216.46      385.25     54.46 o 
  -6   6   2     1587.40     1728.41     60.41 o 
  -4   6   2     1508.92     1592.32     74.54 o 
  -2   6   2       61.25      109.90     20.97 o 
   0   6   2      264.59      251.40     19.78 o 
   2   6   2      771.35      836.85     35.12 o 
   4   6   2     1088.15     1104.08     66.79 o 
   6   6   2      656.44      556.60     31.66 o 
   8   6   2      188.85      230.48     41.17 o 
  10   6   2        7.11        7.82     32.75 o 
  12   6   2      174.61      236.58     38.40 o 
  14   6   2      172.26      209.98     27.48 o 
  16   6   2      213.44      193.98     43.43 o 
  18   6   2       16.43        7.23     48.17 o 
  20   6   2        0.72      -27.80     39.44 o 
 -21   7   2     1183.53     1065.73    128.98 o 
 -19   7   2      212.26      374.56     69.39 o 
 -17   7   2      231.75      285.80     46.68 o 
 -15   7   2      415.95      379.61     48.76 o 
 -13   7   2       41.57       29.96     29.14 o 
 -11   7   2     1269.37     1219.92     63.17 o 
  -9   7   2     1464.07     1577.87     65.60 o 
  -7   7   2     2973.85     3168.02     95.75 o 
  -5   7   2     1322.77     1576.14     82.51 o 
  -3   7   2      762.06      789.39     42.28 o 
  -1   7   2      509.03      519.60     46.96 o 
   1   7   2       13.88       76.33     32.11 o 
   3   7   2      750.91      764.67     37.09 o 
   5   7   2     1098.49     1108.98     44.51 o 
   7   7   2     2761.11     2726.23     87.59 o 
   9   7   2     2936.15     2921.18     99.22 o 
  11   7   2      589.64      610.39     51.83 o 
  13   7   2      903.26      885.51     55.93 o 
  15   7   2      463.02      493.34     90.17 o 
  17   7   2      238.22      160.44     52.16 o 
 -16   8   2     1854.74     1790.20    106.00 o 
 -14   8   2     1434.66     1484.37     95.61 o 
 -12   8   2      308.97      368.68     47.35 o 
 -10   8   2      111.59      176.92     36.40 o 
  -8   8   2      288.61      329.60     45.16 o 
  -6   8   2     2003.25     1770.02     76.52 o 
  -4   8   2     3419.85     3611.87    119.53 o 
  -2   8   2     6981.11     6724.02    184.60 o 
   0   8   2     6658.22     6389.24    202.64 o 
   2   8   2     2771.68     2743.15    105.73 o 
   4   8   2     1454.19     1433.19     77.39 o 
   6   8   2       38.90       76.60     47.61 o 
   8   8   2       72.68       50.43     32.76 o 
  10   8   2      411.33      425.25     51.95 o 
  12   8   2     1728.76     1433.09     94.58 o 
  -9   9   2      352.78      304.36     56.72 o 
  -7   9   2      906.41      926.44     80.59 o 
  -5   9   2     1002.61      890.40     84.95 o 
  -3   9   2     1874.88     1810.93    120.73 o 
  -1   9   2     2540.45     2147.19    123.94 o 
   1   9   2     1312.37     1232.51    124.02 o 
   3   9   2      528.69      465.92     86.30 o 
   5   9   2      174.41      225.45     77.38 o 
 -31   1   3       31.29      114.59     53.86 o 
 -29   1   3     1366.70     1456.29     84.87 o 
 -27   1   3       71.75      102.53     41.40 o 
 -25   1   3     2354.60     2503.99    108.31 o 
 -23   1   3     1726.90     1695.94     75.36 o 
 -21   1   3      435.63      513.20     32.34 o 
 -19   1   3     1852.60     1884.68     42.49 o 
 -17   1   3      164.55      209.99     19.54 o 
 -15   1   3     1309.36     1535.67     34.43 o 
 -13   1   3     4674.63     5419.59     73.94 o 
 -11   1   3     1407.01     1289.51     34.64 o 
  -9   1   3     6450.66     6503.82     67.74 o 
  -7   1   3    35586.09    36776.07    247.19 o 
  -5   1   3    20973.04    21796.46    105.13 o 
  -3   1   3    58600.16    59528.68    585.34 o 
  -1   1   3      284.56      374.17      6.23 o 
   1   1   3    81775.06    81223.38   1359.92 o 
   3   1   3    33407.42    33556.01    219.76 o 
   5   1   3    13251.55    13264.80     96.68 o 
   7   1   3    77511.70    78261.38    509.02 o 
   9   1   3     8177.25     7786.12    157.37 o 
  11   1   3    12283.43    11864.17    133.92 o 
  13   1   3     9498.07     9491.52    188.06 o 
  15   1   3     1205.14     1307.35     58.45 o 
  17   1   3     1676.66     1536.59     72.61 o 
  19   1   3       15.79       37.00     56.32 o 
  21   1   3      336.51      378.86     45.93 o 
  23   1   3      596.66      617.06     67.10 o 
  25   1   3      141.55       65.51     40.28 o 
  27   1   3     1019.24     1044.48     91.49 o 
 -30   2   3      198.15      186.20     44.87 o 
 -28   2   3      652.03      666.30     65.64 o 
 -26   2   3     9227.80     9551.60    259.55 o 
 -24   2   3    10703.88    10660.72    269.68 o 
 -22   2   3    12968.97    12978.96    249.60 o 
 -20   2   3     4419.79     4313.70     77.61 o 
 -18   2   3     5583.76     5215.98     94.44 o 
 -16   2   3      607.09      634.34     25.40 o 
 -14   2   3     4031.20     4048.70     65.83 o 
 -12   2   3    48109.38    48111.64    641.79 o 
 -10   2   3    91879.86    92592.46    777.19 o 
  -8   2   3   153758.73   147179.63   1077.96 o 
  -6   2   3   225096.48   208000.00   1443.97 o 
  -4   2   3    17476.44    18133.89    145.49 o 
  -2   2   3     1088.59     1014.61     18.56 o 
   0   2   3   168455.52   160293.36   1064.23 o 
   2   2   3     5293.84     5264.45    166.34 o 
   4   2   3    20850.63    20793.84    519.09 o 
   6   2   3    19463.68    18734.36    190.96 o 
   8   2   3    96734.59    93929.98    822.86 o 
  10   2   3    61016.62    60435.81    559.44 o 
  12   2   3    27544.70    26836.94    363.87 o 
  14   2   3     1524.89     1330.63     54.04 o 
  16   2   3      259.85      324.55     38.58 o 
  18   2   3      161.16      276.94     42.72 o 
  20   2   3      655.72      759.23     54.27 o 
  22   2   3     3904.96     3931.70    142.37 o 
  24   2   3     2511.68     2556.21    130.05 o 
  26   2   3     3298.73     3207.09    158.37 o 
 -29   3   3       38.67       21.54     34.54 o 
 -27   3   3     1075.14     1103.43     69.09 o 
 -25   3   3     2622.22     2715.63    117.49 o 
 -23   3   3     3089.04     3033.32     86.97 o 
 -21   3   3     9815.53     9635.34    177.75 o 
 -19   3   3     5392.76     5462.34     98.12 o 
 -17   3   3     2931.09     2979.79     68.04 o 
 -15   3   3      999.42     1090.70     65.03 o 
 -13   3   3     2943.56     2948.27     49.02 o 
 -11   3   3    19106.25    19273.03    199.76 o 
  -9   3   3    15348.59    15299.32    164.21 o 
  -7   3   3    35572.16    36589.04    582.89 o 
  -5   3   3    12875.42    12847.56    101.97 o 
  -3   3   3     2352.13     2308.82     59.02 o 
  -1   3   3     3324.31     3143.28     36.01 o 
   1   3   3     2822.62     3095.11     38.81 o 
   3   3   3      979.30     1120.09     23.73 o 
   5   3   3     2337.38     2164.44     37.50 o 
   7   3   3     9963.49    10126.21    120.78 o 
   9   3   3     9272.84     9448.18    130.87 o 
  11   3   3     6115.43     5861.03     98.51 o 
  13   3   3     2582.10     2439.93     49.02 o 
  15   3   3      158.90      188.07     23.16 o 
  17   3   3     1646.08     1727.94     75.05 o 
  19   3   3     1556.41     1394.43     75.62 o 
  21   3   3      865.59      886.56     65.95 o 
  23   3   3     1948.52     1803.15     95.96 o 
  25   3   3     1219.72     1159.53     93.93 o 
 -28   4   3        7.28      107.39     70.14 o 
 -26   4   3       20.71       15.41     35.02 o 
 -24   4   3      471.73      450.06     48.43 o 
 -22   4   3        0.90       89.03     26.50 o 
 -20   4   3        8.64       29.69     22.08 o 
 -18   4   3     1667.61     1732.27     54.06 o 
 -16   4   3     3697.65     3742.87     80.44 o 
 -14   4   3      852.38      933.80     30.81 o 
 -12   4   3     1661.76     1651.77     41.03 o 
 -10   4   3      893.75      851.14     23.41 o 
  -8   4   3     2484.28     2593.17     51.43 o 
  -6   4   3     3673.11     3810.00     46.77 o 
  -4   4   3     9752.68     9671.51    100.32 o 
  -2   4   3     1851.48     2018.59     33.92 o 
   0   4   3     1154.99     1463.18     29.95 o 
   2   4   3     8454.02     8800.16    119.06 o 
   4   4   3      379.59      444.59     20.97 o 
   6   4   3     1025.76      884.71     28.43 o 
   8   4   3      375.24      499.87     25.77 o 
  10   4   3      267.47      285.49     24.09 o 
  12   4   3      203.07      263.99     28.22 o 
  14   4   3      498.69      488.15     36.84 o 
  16   4   3       13.10       37.14     30.87 o 
  18   4   3       82.40       24.40     37.55 o 
  20   4   3        9.21        0.16     24.41 o 
  22   4   3      119.92      134.42     41.32 o 
  24   4   3       15.67      -35.96     41.06 o 
 -27   5   3      107.49       91.78     61.32 o 
 -25   5   3     1224.47     1248.40     91.31 o 
 -23   5   3      351.00      341.42     44.86 o 
 -21   5   3     2118.03     2041.46     72.47 o 
 -19   5   3      820.64      796.47     47.08 o 
 -17   5   3      874.58      842.37     47.24 o 
 -15   5   3     6255.95     6193.78    108.10 o 
 -13   5   3     2864.88     2666.88     55.61 o 
 -11   5   3     3190.45     3127.41     55.78 o 
  -9   5   3      402.06      391.59     54.52 o 
  -7   5   3     9675.43     9564.62    117.81 o 
  -5   5   3      435.75      464.63     19.04 o 
  -3   5   3     6757.94     6703.63     87.86 o 
  -1   5   3     2035.61     2119.32     40.32 o 
   1   5   3      883.29      798.13     39.45 o 
   3   5   3     5129.57     5414.29     95.88 o 
   5   5   3       14.08       71.44     23.23 o 
   7   5   3     2879.20     2940.73     63.25 o 
   9   5   3       10.87       30.26     16.95 o 
  11   5   3     2562.12     2563.44     68.94 o 
  13   5   3     1888.37     1873.95     65.91 o 
  15   5   3      340.18      341.74     39.12 o 
  17   5   3     1354.56     1258.39     77.91 o 
  19   5   3       12.53       34.24     36.79 o 
  21   5   3     1148.30     1044.73     87.49 o 
 -24   6   3     3478.54     3528.77    234.29 o 
 -22   6   3     3328.32     3276.93    224.81 o 
 -20   6   3      494.19      510.09     43.50 o 
 -18   6   3      184.72      178.36     32.60 o 
 -16   6   3      387.48      465.11     42.34 o 
 -14   6   3        7.74       33.59     27.53 o 
 -12   6   3     3628.05     3431.19    144.61 o 
 -10   6   3    14333.11    14272.11    274.51 o 
  -8   6   3    27828.11    28055.63    432.87 o 
  -6   6   3    23708.10    23932.92    370.92 o 
  -4   6   3     8284.43     8467.29    146.55 o 
  -2   6   3      599.10      654.91     51.64 o 
   0   6   3      234.88      270.85     22.25 o 
   2   6   3      272.52      347.39     27.15 o 
   4   6   3     3210.51     2876.74    144.36 o 
   6   6   3    10115.69    10358.81    194.88 o 
   8   6   3    21535.18    20975.44    505.30 o 
  10   6   3    12762.81    12635.00    239.16 o 
  12   6   3     5315.24     5349.18    119.37 o 
  14   6   3      377.45      342.23     37.19 o 
  16   6   3       50.10        2.66     23.75 o 
  18   6   3        2.29      136.43     55.28 o 
  20   6   3        3.50       35.96     40.83 o 
 -21   7   3     1473.69     1392.53    111.60 o 
 -19   7   3      603.12      580.40     76.64 o 
 -17   7   3      366.57      478.18     55.13 o 
 -15   7   3        9.38       55.85     31.49 o 
 -13   7   3      323.37      351.98     41.45 o 
 -11   7   3     2417.75     2304.73     76.04 o 
  -9   7   3     4169.26     4210.54    107.22 o 
  -7   7   3     6556.80     6349.16    142.15 o 
  -5   7   3     5565.00     5474.25    133.46 o 
  -3   7   3     1208.33     1129.17     62.56 o 
  -1   7   3     2038.92     2004.60     61.92 o 
   1   7   3      274.38      287.61     29.17 o 
   3   7   3      563.18      461.70     32.72 o 
   5   7   3     3263.19     3382.42    110.53 o 
   7   7   3     5347.03     5343.15    136.03 o 
   9   7   3     4606.32     4778.13    131.54 o 
  11   7   3     1845.04     1901.55     78.24 o 
  13   7   3      849.28      796.81     52.54 o 
  15   7   3      280.02      350.19     49.57 o 
  17   7   3       30.32       54.78     42.97 o 
 -16   8   3       10.34       15.32     35.30 o 
 -14   8   3      217.65      265.01     48.07 o 
 -12   8   3       14.00       51.16     35.24 o 
 -10   8   3       20.89       34.55     34.58 o 
  -8   8   3      173.25      308.34     44.34 o 
  -6   8   3       32.02       15.44     28.27 o 
  -4   8   3      277.18      393.91     50.90 o 
  -2   8   3        1.07       22.74     28.20 o 
   0   8   3        0.29       36.07     42.94 o 
   2   8   3       28.65       50.42     32.80 o 
   4   8   3      152.50      322.47     59.06 o 
   6   8   3       11.02       93.29     43.66 o 
   8   8   3       73.45       91.31     37.97 o 
  10   8   3       28.86       82.71     36.55 o 
  12   8   3        1.55       70.99     59.79 o 
  -9   9   3       13.43      128.33     97.90 o 
  -7   9   3      254.67      437.04    201.27 o 
  -5   9   3      471.79      554.85     71.91 o 
  -3   9   3      414.72      409.22     87.32 o 
  -1   9   3      839.55      923.03     92.07 o 
   1   9   3      672.31      626.02     81.55 o 
   3   9   3      980.78      787.46    122.11 o 
   5   9   3      214.42      219.50     71.49 o 
 -32   0   4     1774.83     1910.66    148.57 o 
 -30   0   4      750.47      843.08     98.38 o 
 -28   0   4      537.31      602.17     81.22 o 
 -26   0   4      935.33      888.58     90.23 o 
 -24   0   4       11.80       60.20     82.90 o 
 -22   0   4      907.27      862.69     60.87 o 
 -20   0   4      181.91      190.96     25.45 o 
 -18   0   4    16812.67    17435.73    442.98 o 
 -16   0   4    59665.67    58432.38   1420.79 o 
 -14   0   4     5099.63     4526.91    109.65 o 
 -12   0   4   157853.13   147199.59   2190.16 o 
 -10   0   4    31088.81    30930.70    489.91 o 
  -8   0   4    48669.74    48616.44    974.92 o 
  -6   0   4    93826.72    87419.62    722.60 o 
  -4   0   4    13455.12    14757.05    387.49 o 
  -2   0   4    88184.86    84763.85    787.47 o 
   0   0   4    16946.72    19708.16    145.35 o 
   2   0   4    32233.26    34751.96    324.50 o 
   4   0   4    19654.34    20533.83    161.50 o 
   6   0   4       79.73      235.30     27.01 o 
   8   0   4     3584.93     3402.69     94.57 o 
  10   0   4     6459.91     7073.92    236.87 o 
  12   0   4     2129.14     2017.92     90.12 o 
  14   0   4     9792.43     9347.81    293.38 o 
  16   0   4     2635.20     2696.90    125.05 o 
  18   0   4     1167.90     1202.70     88.12 o 
  20   0   4     3722.90     3565.83    410.88 o 
  22   0   4      239.55      278.79    127.71 o 
  24   0   4      215.27       57.50     79.54 o 
  26   0   4      655.77     1107.67    131.60 o 
 -31   1   4      521.81      533.82     63.07 o 
 -29   1   4     1350.39     1367.01     78.03 o 
 -27   1   4     1470.59     1584.91     80.30 o 
 -25   1   4     1773.77     1753.38     80.85 o 
 -23   1   4     2086.32     1987.92     59.06 o 
 -21   1   4     6392.97     6129.96    102.30 o 
 -19   1   4      381.43      384.98     31.80 o 
 -17   1   4     1607.59     1629.37     42.89 o 
 -15   1   4       50.46       55.97     22.41 o 
 -13   1   4    13970.50    14223.71    161.57 o 
 -11   1   4    20478.41    21675.32    192.41 o 
  -9   1   4    10917.92    10817.13     92.28 o 
  -7   1   4    38685.87    39215.75    369.75 o 
  -5   1   4       12.67       69.28      9.22 o 
  -3   1   4   135979.28   127618.40   1622.39 o 
  -1   1   4     5447.41     6304.13     94.32 o 
   1   1   4      237.42      286.14     13.60 o 
   3   1   4    17394.46    17828.89    166.10 o 
   5   1   4    12549.05    12978.06     99.96 o 
   7   1   4    49228.03    49407.20    325.75 o 
   9   1   4      153.91       92.91      9.26 o 
  11   1   4    15645.89    15840.74    264.32 o 
  13   1   4     5602.25     5480.07    127.39 o 
  15   1   4      319.56      321.89     44.84 o 
  17   1   4     1205.80     1148.49     61.46 o 
  19   1   4      254.23      209.13     37.83 o 
  21   1   4      962.80      997.87     90.76 o 
  23   1   4      327.30      434.99     58.26 o 
  25   1   4      504.54      549.65     99.71 o 
 -30   2   4        7.61       27.73     47.65 o 
 -28   2   4      242.49      361.25     51.77 o 
 -26   2   4       19.56       51.78     48.11 o 
 -24   2   4     2267.28     2359.74     96.15 o 
 -22   2   4      561.67      587.23     32.77 o 
 -20   2   4       18.01       21.51     26.33 o 
 -18   2   4     1226.40     1312.06     39.89 o 
 -16   2   4     3055.37     3138.85     64.84 o 
 -14   2   4      790.07      852.39     24.85 o 
 -12   2   4    20239.96    21547.26    214.50 o 
 -10   2   4      268.39      392.05     38.03 o 
  -8   2   4      260.53      262.24     23.04 o 
  -6   2   4    13352.80    13845.43    126.15 o 
  -4   2   4     8926.87     9603.93     92.22 o 
  -2   2   4       43.36      165.24      9.63 o 
   0   2   4     2287.50     2263.40     31.66 o 
   2   2   4      161.16      207.60     11.17 o 
   4   2   4     3390.81     3584.96     49.24 o 
   6   2   4       60.38        3.59     17.25 o 
   8   2   4     3678.86     3730.35     52.93 o 
  10   2   4      560.07      469.36     27.63 o 
  12   2   4     2254.71     2259.70     48.10 o 
  14   2   4       10.85       41.67     24.93 o 
  16   2   4      353.01      450.31     45.27 o 
  18   2   4      706.00      777.60     54.33 o 
  20   2   4       61.55      126.17     37.17 o 
  22   2   4      148.19      252.30     52.10 o 
  24   2   4       47.41      121.37     85.87 o 
 -29   3   4     1332.30     1329.96     82.17 o 
 -27   3   4      457.36      489.66     56.45 o 
 -25   3   4     3883.84     3670.51    127.04 o 
 -23   3   4     2314.08     2368.98     94.76 o 
 -21   3   4     2301.58     2313.81     60.85 o 
 -19   3   4     2685.76     2461.47     65.52 o 
 -17   3   4       26.10       30.48     14.19 o 
 -15   3   4     1038.98     1045.83     29.31 o 
 -13   3   4     2230.95     2127.15     39.85 o 
 -11   3   4     2328.68     2307.28     39.17 o 
  -9   3   4    16398.37    15744.23    150.10 o 
  -7   3   4    21510.62    22495.44    241.84 o 
  -5   3   4     1668.87     1775.48     27.33 o 
  -3   3   4    18870.12    19178.75    153.43 o 
  -1   3   4     1761.34     1809.65     30.21 o 
   1   3   4    11789.76    11679.57    156.77 o 
   3   3   4     2503.43     2315.99     37.17 o 
   5   3   4     5706.08     6074.22     79.22 o 
   7   3   4    31015.88    30393.76    326.01 o 
   9   3   4     2478.71     2528.65     52.57 o 
  11   3   4    14588.30    13989.62    211.44 o 
  13   3   4     1141.62     1155.84     41.32 o 
  15   3   4      169.57      201.51     32.49 o 
  17   3   4     1255.80     1268.86     68.08 o 
  19   3   4        3.68       -3.75     28.36 o 
  21   3   4      890.50      881.31     67.09 o 
  23   3   4      243.32      297.41     54.89 o 
 -28   4   4      985.30     1013.53     90.30 o 
 -26   4   4     1050.09     1084.62     79.80 o 
 -24   4   4       81.29      127.38     28.06 o 
 -22   4   4     1161.12      974.56     47.59 o 
 -20   4   4     2813.00     2735.67     66.65 o 
 -18   4   4     4236.22     4241.23     84.69 o 
 -16   4   4    12246.24    11961.87    172.90 o 
 -14   4   4     6021.04     6165.17     90.34 o 
 -12   4   4    20033.49    19569.45    216.51 o 
 -10   4   4        8.34       54.40     23.57 o 
  -8   4   4     1489.99     1413.72     33.22 o 
  -6   4   4     5033.49     5254.82     58.58 o 
  -4   4   4     2718.47     2680.62     35.72 o 
  -2   4   4    25391.24    25404.58    243.44 o 
   0   4   4     2803.57     2587.81     41.77 o 
   2   4   4    33194.04    33713.44    405.04 o 
   4   4   4    14887.26    14942.60    180.86 o 
   6   4   4     7680.78     7835.83    111.41 o 
   8   4   4     4749.34     4663.52     78.93 o 
  10   4   4     3864.14     3696.56     73.17 o 
  12   4   4    12928.45    11990.80    374.72 o 
  14   4   4     4653.63     4407.71    116.02 o 
  16   4   4     5928.00     6223.89    174.75 o 
  18   4   4     1835.35     1835.17     94.19 o 
  20   4   4     1560.09     1534.86    102.66 o 
  22   4   4      864.38      853.28     76.32 o 
 -27   5   4     1434.35     1545.49    150.45 o 
 -25   5   4       89.66      103.37     63.09 o 
 -23   5   4      436.34      403.34     51.18 o 
 -21   5   4      605.35      620.84     62.78 o 
 -19   5   4      217.50      265.25     32.20 o 
 -17   5   4     3234.74     3273.84     88.43 o 
 -15   5   4     1992.32     1943.44     59.80 o 
 -13   5   4     5976.23     5657.51    110.52 o 
 -11   5   4     9823.44     9558.54    179.58 o 
  -9   5   4    10550.91    10767.96    165.73 o 
  -7   5   4     7558.10     7365.16    116.99 o 
  -5   5   4     4139.55     4197.12     58.32 o 
  -3   5   4     4211.70     4395.67     64.38 o 
  -1   5   4     9519.03     9595.20    120.30 o 
   1   5   4     1040.39     1056.25     31.53 o 
   3   5   4     3039.22     2957.43     62.50 o 
   5   5   4     2993.09     3094.10     63.41 o 
   7   5   4     2906.63     2973.91     79.16 o 
   9   5   4     3634.18     3599.02     79.04 o 
  11   5   4      693.56      754.46     36.14 o 
  13   5   4     1381.83     1358.94     48.40 o 
  15   5   4     1026.36     1006.35     50.65 o 
  17   5   4      812.43      771.31     62.30 o 
  19   5   4      653.26      712.73     72.51 o 
  21   5   4      213.53      301.43     69.61 o 
 -24   6   4      357.62      439.25     88.70 o 
 -22   6   4        0.17       -9.15     51.39 o 
 -20   6   4       38.59       46.28     35.68 o 
 -18   6   4     1295.28     1243.03     58.82 o 
 -16   6   4      184.47      169.06     28.83 o 
 -14   6   4     1089.87     1152.46     50.75 o 
 -12   6   4       30.60       81.99     25.23 o 
 -10   6   4      294.49      382.37     52.79 o 
  -8   6   4      732.76      808.42     81.40 o 
  -6   6   4       94.38      232.82     32.21 o 
  -4   6   4     1196.30     1216.16     42.92 o 
  -2   6   4       35.92       49.97     13.56 o 
   0   6   4      521.09      555.78     44.40 o 
   2   6   4      279.35      302.05     24.55 o 
   4   6   4      700.65      786.61     41.24 o 
   6   6   4       21.34       52.53     23.47 o 
   8   6   4       14.42      123.65     61.84 o 
  10   6   4       25.45       98.08     50.77 o 
  12   6   4       10.44        8.14     21.08 o 
  14   6   4        2.28       34.23     26.65 o 
  16   6   4      107.50       96.01     41.20 o 
  18   6   4       11.03       24.63     38.55 o 
 -21   7   4      782.23      807.16    104.64 o 
 -19   7   4      152.84      142.42     46.90 o 
 -17   7   4       18.64       16.41     28.22 o 
 -15   7   4      237.89      301.28     41.63 o 
 -13   7   4      817.93      769.11     57.16 o 
 -11   7   4     1995.62     2078.47     88.55 o 
  -9   7   4     2018.78     2013.90     72.95 o 
  -7   7   4     6490.36     6295.91    175.89 o 
  -5   7   4     3388.91     3128.34     82.65 o 
  -3   7   4      719.15      737.50     50.60 o 
  -1   7   4       17.32       52.84     28.05 o 
   1   7   4      100.52      124.91     37.12 o 
   3   7   4      916.96      919.91     39.67 o 
   5   7   4     1182.71     1303.46     64.82 o 
   7   7   4     1041.04     1149.41     53.99 o 
   9   7   4      881.46      905.95     55.80 o 
  11   7   4     1662.19     1589.44     71.29 o 
  13   7   4       78.93       45.30     32.60 o 
  15   7   4       20.75        3.13     36.76 o 
 -16   8   4     2102.38     2106.89    114.57 o 
 -14   8   4     2540.55     2574.79    119.78 o 
 -12   8   4     1816.33     1759.29     91.22 o 
 -10   8   4     1166.54     1223.10     73.21 o 
  -8   8   4      952.03      880.19     62.15 o 
  -6   8   4      514.30      549.46     52.96 o 
  -4   8   4     3368.47     3177.84    111.81 o 
  -2   8   4     2485.10     2635.04    105.51 o 
   0   8   4     4502.36     4902.71    192.77 o 
   2   8   4     4809.12     4904.16    188.69 o 
   4   8   4      830.03      971.39     66.83 o 
   6   8   4     1714.33     1736.94     92.80 o 
   8   8   4     1066.92      987.68     72.12 o 
  10   8   4      385.30      370.16     55.77 o 
  -9   9   4      743.46      796.32     89.62 o 
  -7   9   4      537.03      494.88     88.89 o 
  -5   9   4     1079.39      865.70    216.73 o 
  -3   9   4      310.15      444.84     62.93 o 
  -1   9   4     1470.40     1473.51    113.74 o 
   1   9   4      666.25      577.48     70.38 o 
   3   9   4     1204.39     1103.55    128.23 o 
 -31   1   5      328.73      349.41     55.08 o 
 -29   1   5     1708.64     1655.58     90.16 o 
 -27   1   5     1116.60     1118.91     69.36 o 
 -25   1   5     3671.81     3728.46    119.77 o 
 -23   1   5     5790.22     5648.30     99.99 o 
 -21   1   5     5302.34     5028.31     86.79 o 
 -19   1   5     7214.09     6882.07    175.96 o 
 -17   1   5     6966.21     6654.06    129.60 o 
 -15   1   5     6370.66     5805.97     87.45 o 
 -13   1   5    17704.34    17494.23    174.39 o 
 -11   1   5     3909.68     3782.30     44.76 o 
  -9   1   5    26535.58    26473.33    199.08 o 
  -7   1   5       22.81       40.92      7.98 o 
  -5   1   5     1169.86     1584.27     16.94 o 
  -3   1   5    68976.58    65207.71    326.04 o 
  -1   1   5    51817.70    55173.58    404.63 o 
   1   1   5    20764.70    20158.24    412.97 o 
   3   1   5      159.23      287.93     24.01 o 
   5   1   5     7407.71     7353.65     65.42 o 
   7   1   5    19355.28    18270.82    283.69 o 
   9   1   5       64.26      111.57     18.19 o 
  11   1   5    12786.40    12342.11    223.19 o 
  13   1   5      195.79      285.93     33.92 o 
  15   1   5     6311.96     6223.17    166.22 o 
  17   1   5      910.66      964.37     59.66 o 
  19   1   5     1199.69     1179.28     69.45 o 
  21   1   5     3262.43     3113.14    129.35 o 
  23   1   5      859.70      835.51     92.60 o 
  25   1   5      597.71      709.04     75.14 o 
 -32   2   5      321.50      366.52     58.12 o 
 -30   2   5      101.27       86.74     47.29 o 
 -28   2   5     4066.33     3812.51    131.58 o 
 -26   2   5     8519.22     8164.37    260.47 o 
 -24   2   5     4498.97     4512.90     94.56 o 
 -22   2   5     9660.23     9405.28    174.25 o 
 -20   2   5      106.63      159.04     35.76 o 
 -18   2   5      154.79      166.99     17.33 o 
 -16   2   5       21.67      140.33     33.38 o 
 -14   2   5      887.05     1082.55     40.19 o 
 -12   2   5    93112.42    92367.04    805.52 o 
 -10   2   5    63147.16    63483.59    489.22 o 
  -8   2   5   139054.14   134076.13   1008.57 o 
  -6   2   5    90522.55    87535.98    419.75 o 
  -4   2   5      595.66      716.37     11.61 o 
  -2   2   5      199.08      139.76      9.83 o 
   0   2   5     2990.72     2932.86     38.25 o 
   2   2   5      964.20      815.53     19.40 o 
   4   2   5    25074.22    24542.05    251.99 o 
   6   2   5    87431.60    87311.92    770.77 o 
   8   2   5    48876.42    46908.45    435.86 o 
  10   2   5    27577.26    26326.01    683.10 o 
  12   2   5     1175.01     1136.23     51.57 o 
  14   2   5        3.30       26.52     23.58 o 
  16   2   5     1466.67     1304.08     68.88 o 
  18   2   5      104.98      111.13     32.09 o 
  20   2   5     3087.24     3145.45    125.44 o 
  22   2   5     2069.70     2286.80    110.93 o 
  24   2   5     3476.40     3479.49    158.54 o 
 -31   3   5      152.00      129.94     51.22 o 
 -29   3   5       84.42       95.96     38.11 o 
 -27   3   5      995.64     1011.03     64.75 o 
 -25   3   5      489.46      466.10     56.05 o 
 -23   3   5     1800.98     1916.42     56.86 o 
 -21   3   5     1615.44     1583.56     56.33 o 
 -19   3   5       54.24      101.02     19.48 o 
 -17   3   5      646.14      641.53     26.14 o 
 -15   3   5     1512.31     1573.07     34.00 o 
 -13   3   5     5891.21     5538.92     72.16 o 
 -11   3   5    13375.60    13542.24    192.57 o 
  -9   3   5    19646.22    18288.99    484.94 o 
  -7   3   5    35360.37    37168.50    554.64 o 
  -5   3   5     3742.38     3745.65     39.24 o 
  -3   3   5    32705.68    33851.60    274.02 o 
  -1   3   5    11179.22    10773.95    146.74 o 
   1   3   5     1017.87      972.37     29.42 o 
   3   3   5    30564.94    30936.41    310.04 o 
   5   3   5    24670.78    25736.87    276.23 o 
   7   3   5    19753.24    19249.95    246.71 o 
   9   3   5     3307.21     3127.78     54.54 o 
  11   3   5     2045.65     1986.87     72.58 o 
  13   3   5       99.31       77.50     18.19 o 
  15   3   5      130.69      181.12     42.18 o 
  17   3   5       52.21       38.66     34.57 o 
  19   3   5      168.58      246.45     45.66 o 
  21   3   5     2067.88     2125.94    113.43 o 
  23   3   5      580.60      563.13     73.39 o 
 -28   4   5        1.26       45.35     41.31 o 
 -26   4   5        4.00       24.32     41.41 o 
 -24   4   5     1274.40     1303.22     57.23 o 
 -22   4   5       21.79       93.70     31.60 o 
 -20   4   5      147.47      223.74     24.39 o 
 -18   4   5     1654.40     1757.24     83.46 o 
 -16   4   5       76.42      190.57     47.76 o 
 -14   4   5     2340.65     2302.61     47.04 o 
 -12   4   5     2109.77     2168.85     42.13 o 
 -10   4   5     2143.46     2007.75     41.36 o 
  -8   4   5      173.04      230.31     15.35 o 
  -6   4   5      120.95      127.17     13.16 o 
  -4   4   5      673.77      678.85     26.48 o 
  -2   4   5     4136.64     4154.89     55.61 o 
   0   4   5     4555.03     4385.10     62.81 o 
   2   4   5     1455.18     1418.84     57.42 o 
   4   4   5      176.28      188.76     21.52 o 
   6   4   5        2.62       28.67     30.18 o 
   8   4   5      890.78      853.39     40.39 o 
  10   4   5       12.17       30.30     20.68 o 
  12   4   5      421.27      434.98     41.47 o 
  14   4   5       29.93       44.12     20.23 o 
  16   4   5       83.46      112.76     36.80 o 
  18   4   5      718.01      641.60     84.01 o 
  20   4   5       16.48       12.16     34.56 o 
  22   4   5      236.74      290.24     58.44 o 
 -27   5   5      304.02      460.54    143.02 o 
 -25   5   5      238.68      329.35    104.81 o 
 -23   5   5        1.20       40.58     27.06 o 
 -21   5   5       99.51      152.09     32.76 o 
 -19   5   5     1579.53     1520.27     56.42 o 
 -17   5   5      430.33      485.46     36.90 o 
 -15   5   5     2743.37     2697.67     72.24 o 
 -13   5   5     4592.09     4449.49     94.74 o 
 -11   5   5     2820.84     2792.01     80.59 o 
  -9   5   5     3576.75     3279.92     70.63 o 
  -7   5   5     1781.79     1780.76     51.34 o 
  -5   5   5     3237.94     3117.41     98.49 o 
  -3   5   5     7029.91     7189.38    113.04 o 
  -1   5   5     3288.23     3221.57     55.42 o 
   1   5   5    13191.54    13394.83    176.56 o 
   3   5   5     3135.14     3199.91     73.53 o 
   5   5   5     4629.27     4648.98     88.98 o 
   7   5   5     2665.20     2789.91     66.02 o 
   9   5   5      300.17      361.51     32.94 o 
  11   5   5     3837.17     3665.98     82.59 o 
  13   5   5      108.04      136.62     30.39 o 
  15   5   5      484.91      593.81     55.78 o 
  17   5   5      635.08      684.71     58.47 o 
  19   5   5      130.37      145.89     47.92 o 
 -24   6   5     2904.94     2858.53    175.23 o 
 -22   6   5     1793.91     1794.67     90.21 o 
 -20   6   5      715.47      749.56     58.01 o 
 -18   6   5      383.93      392.40     45.36 o 
 -16   6   5       17.63       88.11     48.64 o 
 -14   6   5     3322.91     3117.00    118.20 o 
 -12   6   5    12521.73    11843.00    384.14 o 
 -10   6   5    15221.79    15207.38    252.05 o 
  -8   6   5    21169.87    21018.52    320.45 o 
  -6   6   5     4911.08     4934.27    100.23 o 
  -4   6   5     2579.55     2636.61     75.33 o 
  -2   6   5      329.87      368.37     26.49 o 
   0   6   5     1127.88     1065.37     33.72 o 
   2   6   5     2581.47     2604.26     59.58 o 
   4   6   5     3318.94     3250.20     86.31 o 
   6   6   5    20096.29    20618.75    327.00 o 
   8   6   5    12432.54    12724.72    222.80 o 
  10   6   5     6605.17     6313.36    193.77 o 
  12   6   5     3042.11     2786.54     76.62 o 
  14   6   5        2.65       -7.54     22.11 o 
  16   6   5      189.67      170.24     55.85 o 
  18   6   5        5.28       -2.99     34.86 o 
 -21   7   5      952.83      776.26     76.43 o 
 -19   7   5      195.03      216.59     59.97 o 
 -17   7   5      777.27      740.82     60.17 o 
 -15   7   5      449.26      481.28     56.01 o 
 -13   7   5     1929.25     1843.41     87.31 o 
 -11   7   5     2951.36     3137.10    113.13 o 
  -9   7   5     4918.77     5016.69    153.95 o 
  -7   7   5     2931.78     3026.59    160.97 o 
  -5   7   5     2799.06     2788.65     76.21 o 
  -3   7   5      169.82      154.15     24.57 o 
  -1   7   5      504.52      554.50     34.34 o 
   1   7   5      289.20      270.56     30.81 o 
   3   7   5     3498.16     3515.18     96.01 o 
   5   7   5     3513.95     3585.23    101.50 o 
   7   7   5     2062.70     1980.25     68.53 o 
   9   7   5     3481.83     3232.24    105.06 o 
  11   7   5      155.78      200.01     34.46 o 
  13   7   5      129.36      110.83     36.20 o 
  15   7   5       20.21       -6.42     42.82 o 
 -18   8   5       60.46       54.15     61.70 o 
 -16   8   5        1.82       73.53     49.98 o 
 -14   8   5        0.40       46.59     69.00 o 
 -12   8   5       13.99      -18.32     32.24 o 
 -10   8   5      251.47      276.37     44.78 o 
  -8   8   5      150.02      139.91     45.34 o 
  -6   8   5      265.28      292.06     90.49 o 
  -4   8   5       10.97      -20.00     29.09 o 
  -2   8   5       32.97      -22.94     28.42 o 
   0   8   5      644.57      657.18     86.85 o 
   2   8   5       56.56       55.96     47.50 o 
   4   8   5      102.70       21.01     39.04 o 
   6   8   5       50.61       88.82     45.07 o 
   8   8   5      127.65      170.54     42.51 o 
  10   8   5        3.59      -17.64     43.84 o 
  -9   9   5      141.03      126.21     50.31 o 
  -7   9   5       40.59       40.18     40.53 o 
  -5   9   5      134.12      147.75     80.42 o 
  -3   9   5      468.64      487.14    139.84 o 
  -1   9   5      851.63      847.92    113.13 o 
   1   9   5     1127.02      989.98     96.54 o 
 -32   0   6     7178.62     7269.96    362.73 o 
 -30   0   6     1914.72     2072.54    158.57 o 
 -28   0   6     4994.57     4885.73    216.55 o 
 -26   0   6       10.05      -18.99     38.02 o 
 -24   0   6     7561.19     7418.79    183.73 o 
 -22   0   6     6164.47     5699.50    163.98 o 
 -20   0   6       40.22       43.47     46.55 o 
 -18   0   6    40522.10    39932.83    619.96 o 
 -16   0   6    56193.02    56837.82    815.45 o 
 -14   0   6    12649.49    11627.56    185.64 o 
 -12   0   6    50454.61    51299.48    886.82 o 
 -10   0   6    37424.92    38219.29    633.19 o 
  -8   0   6    27124.64    29996.03   1094.24 o 
  -6   0   6    29929.11    30632.45    567.47 o 
  -4   0   6     4754.94     4438.18     73.21 o 
  -2   0   6   131034.65   110346.86   8900.39 o 
   0   0   6   227884.92   206740.47   7029.78 o 
   2   0   6   165681.88   158183.59   1811.01 o 
   4   0   6    47510.08    45516.65    452.83 o 
   6   0   6    41357.42    41252.29   1484.08 o 
   8   0   6      211.59      269.38     45.93 o 
  10   0   6     1151.80     1106.22     59.60 o 
  12   0   6      108.44       90.21     58.38 o 
  14   0   6    17739.47    18083.81    523.10 o 
  16   0   6     8073.57     8228.52    291.84 o 
  18   0   6     5077.29     4708.19    212.21 o 
  20   0   6     5033.82     4920.26    245.34 o 
  22   0   6       10.72       -9.70     42.67 o 
  24   0   6      496.95      674.03    110.40 o 
 -33   1   6      548.08      497.20     67.73 o 
 -31   1   6      634.25      777.37     74.98 o 
 -29   1   6     1404.29     1501.53     82.87 o 
 -27   1   6      648.62      818.62    134.45 o 
 -25   1   6     1323.14     1273.59     44.67 o 
 -23   1   6     1144.45     1156.91     76.47 o 
 -21   1   6       18.77       83.33     62.50 o 
 -19   1   6     5875.62     5661.94    173.13 o 
 -17   1   6     5400.68     5350.38     78.78 o 
 -15   1   6    28762.36    30622.14    315.62 o 
 -13   1   6     9726.74     9169.33    100.26 o 
 -11   1   6     4863.74     4847.12     68.99 o 
  -9   1   6    35376.76    35936.42    259.80 o 
  -7   1   6     1539.75     1495.22     21.22 o 
  -5   1   6     8655.89     8280.52     64.63 o 
  -3   1   6     7074.11     6593.66     65.80 o 
  -1   1   6    16630.74    17074.92    240.68 o 
   1   1   6    40056.43    41480.75    324.36 o 
   3   1   6     3085.40     3129.13     81.72 o 
   5   1   6    10732.11    11316.52    102.06 o 
   7   1   6      811.31      650.99     19.85 o 
   9   1   6     1527.73     1491.33     70.94 o 
  11   1   6     2848.97     2835.43     85.49 o 
  13   1   6      262.23      240.89     34.58 o 
  15   1   6     8424.00     8485.83    207.66 o 
  17   1   6     1312.32     1359.87     73.44 o 
  19   1   6     1089.91     1144.11     77.31 o 
  21   1   6     1292.61     1260.52     92.11 o 
  23   1   6      139.91      232.13     65.00 o 
 -32   2   6      159.51      231.80     70.57 o 
 -30   2   6      139.80      176.54     44.20 o 
 -28   2   6       89.11      210.26     43.26 o 
 -26   2   6        1.10       27.03     36.69 o 
 -24   2   6       18.67       77.38     32.97 o 
 -22   2   6        7.84       61.38     34.14 o 
 -20   2   6     2335.67     2470.75     57.98 o 
 -18   2   6       17.31       26.21     14.37 o 
 -16   2   6     1320.18     1234.91     30.90 o 
 -14   2   6    10319.18    10170.97    116.40 o 
 -12   2   6     1489.78     1596.89     33.21 o 
 -10   2   6     5825.19     5550.49     51.73 o 
  -8   2   6      903.09     1142.95     72.01 o 
  -6   2   6     5153.03     5149.79    104.06 o 
  -4   2   6        2.35       90.55     12.40 o 
  -2   2   6     1190.03     1145.46     21.60 o 
   0   2   6        9.39      161.07     24.30 o 
   2   2   6     4179.91     4417.02     54.15 o 
   4   2   6     2466.37     2488.69     40.43 o 
   6   2   6      172.21      229.49     33.70 o 
   8   2   6     1766.24     1778.62     65.91 o 
  10   2   6     1903.09     1754.27     43.13 o 
  12   2   6      500.97      464.04     61.48 o 
  14   2   6      444.62      339.10     42.63 o 
  16   2   6      111.75      209.41     47.11 o 
  18   2   6       41.03       95.27     50.90 o 
  20   2   6        1.60      -13.80     35.31 o 
  22   2   6      108.34      135.29     49.71 o 
 -31   3   6      310.22      392.19     83.93 o 
 -29   3   6      425.31      435.95     53.34 o 
 -27   3   6      211.05      214.03     42.02 o 
 -25   3   6      761.87      818.67     43.62 o 
 -23   3   6      688.82      691.81     50.86 o 
 -21   3   6     1174.95     1133.25     39.56 o 
 -19   3   6     6535.53     6659.07    110.00 o 
 -17   3   6     1332.49     1430.64     43.60 o 
 -15   3   6     5827.55     5419.31     75.90 o 
 -13   3   6    11494.14    11376.72    119.49 o 
 -11   3   6     7929.69     8062.92    109.63 o 
  -9   3   6    22674.51    21840.34    214.46 o 
  -7   3   6      302.74      479.20     16.88 o 
  -5   3   6     9206.01     9155.74    125.87 o 
  -3   3   6    23124.48    23799.15    197.50 o 
  -1   3   6     2311.34     2363.81     36.45 o 
   1   3   6    14371.51    14848.57    234.14 o 
   3   3   6        5.11       89.04     13.87 o 
   5   3   6     8893.02     8819.13    114.25 o 
   7   3   6     3250.83     3273.11     65.33 o 
   9   3   6       12.15        4.95     16.25 o 
  11   3   6     4970.33     4672.15    118.03 o 
  13   3   6       80.39      137.75     32.78 o 
  15   3   6     3793.62     3789.57    119.52 o 
  17   3   6      579.83      525.53     61.60 o 
  19   3   6     1356.59     1391.12     93.28 o 
  21   3   6      815.23      685.63     81.93 o 
 -30   4   6      580.14      612.69    108.32 o 
 -28   4   6     1134.00     1127.64    241.35 o 
 -26   4   6       14.01        2.85     24.67 o 
 -24   4   6      143.70      204.70     46.11 o 
 -22   4   6       32.43       34.50     18.25 o 
 -20   4   6     5463.53     5399.16    105.29 o 
 -18   4   6    30790.66    29741.89    445.67 o 
 -16   4   6    32003.35    30991.30    361.16 o 
 -14   4   6    42705.85    43008.48    555.66 o 
 -12   4   6    16235.55    16498.63    216.30 o 
 -10   4   6     2165.77     2205.76     51.48 o 
  -8   4   6       10.64       52.04     24.23 o 
  -6   4   6      711.12      732.64     21.11 o 
  -4   4   6     2652.59     2535.42     33.94 o 
  -2   4   6    34128.50    33732.60    325.39 o 
   0   4   6    66341.20    66928.62    676.72 o 
   2   4   6    28628.89    29302.53    430.96 o 
   4   4   6     8854.75     9137.56    129.57 o 
   6   4   6     4282.65     4392.96     80.90 o 
   8   4   6      787.50      878.01     31.94 o 
  10   4   6      242.34      220.31     21.70 o 
  12   4   6       32.21        4.43     17.82 o 
  14   4   6     2269.24     2278.79    116.02 o 
  16   4   6     5666.25     5691.97    170.00 o 
  18   4   6     3903.68     3946.29    160.28 o 
  20   4   6     2113.77     2257.19    115.92 o 
 -27   5   6     1217.49     1460.48    266.25 o 
 -25   5   6      185.11      283.86     54.85 o 
 -23   5   6      485.26      406.89     43.53 o 
 -21   5   6      159.98      179.00     30.15 o 
 -19   5   6       99.28       97.55     26.49 o 
 -17   5   6     5235.05     5113.47    114.82 o 
 -15   5   6     4870.78     4804.06    101.05 o 
 -13   5   6     8609.37     8172.19    138.08 o 
 -11   5   6     4003.89     3944.53     78.39 o 
  -9   5   6      133.59      122.55     17.89 o 
  -7   5   6     1953.24     1928.89     48.44 o 
  -5   5   6     1960.17     1870.64     62.85 o 
  -3   5   6     4039.79     3942.56     58.26 o 
  -1   5   6    10070.05     9989.14    131.71 o 
   1   5   6     7345.78     7325.90    113.59 o 
   3   5   6    19067.83    19073.43    287.57 o 
   5   5   6     5669.55     5899.78    108.14 o 
   7   5   6      574.50      538.94     42.00 o 
   9   5   6     1367.18     1350.20     46.29 o 
  11   5   6      755.13      722.10     35.91 o 
  13   5   6     1376.43     1219.20     58.75 o 
  15   5   6     1826.82     1957.14     91.26 o 
  17   5   6      730.03      740.03     71.10 o 
  19   5   6      341.79      447.71     71.89 o 
 -26   6   6       72.83       28.36    171.90 o 
 -24   6   6        2.40        9.92     53.17 o 
 -22   6   6       15.60       40.30     32.99 o 
 -20   6   6       17.04       19.19     29.01 o 
 -18   6   6      126.31      194.80     40.03 o 
 -16   6   6       45.45       73.86     32.41 o 
 -14   6   6       23.17       43.48     27.22 o 
 -12   6   6       48.33      113.36     32.25 o 
 -10   6   6     1005.82     1076.51     62.03 o 
  -8   6   6        6.81       13.31     24.72 o 
  -6   6   6       29.36       32.90     17.51 o 
  -4   6   6       36.70       71.99     33.26 o 
  -2   6   6      163.30      283.91     42.98 o 
   0   6   6     2131.91     2044.99     55.36 o 
   2   6   6        9.04       44.64     23.57 o 
   4   6   6       61.58      145.95     42.36 o 
   6   6   6      264.12      295.04     33.20 o 
   8   6   6      397.86      441.68     37.53 o 
  10   6   6       85.24       49.44     26.77 o 
  12   6   6       98.10      178.83     32.28 o 
  14   6   6       48.32      125.98     39.28 o 
  16   6   6      406.68      474.99     68.53 o 
 -23   7   6      541.80      617.28     75.46 o 
 -21   7   6      315.58      402.71     58.81 o 
 -19   7   6      866.35      677.44     71.24 o 
 -17   7   6      346.30      480.60     60.02 o 
 -15   7   6       23.61       26.64     37.69 o 
 -13   7   6      378.77      425.72     48.24 o 
 -11   7   6     1208.78     1482.19    140.84 o 
  -9   7   6     3518.62     3623.42    127.64 o 
  -7   7   6      777.93      903.60     68.24 o 
  -5   7   6     1017.56      952.23     62.01 o 
  -3   7   6     1880.01     1882.68     63.77 o 
  -1   7   6      345.83      324.81     31.91 o 
   1   7   6     1617.90     1564.08     59.69 o 
   3   7   6      228.14      238.00     34.90 o 
   5   7   6     2119.43     2033.80     78.03 o 
   7   7   6     2686.81     2574.41     79.61 o 
   9   7   6      891.09      895.67     60.29 o 
  11   7   6      652.15      559.35     58.18 o 
  13   7   6       10.04      -13.31     47.23 o 
 -18   8   6     3061.48     2817.23    136.66 o 
 -16   8   6     3452.80     3418.12    154.00 o 
 -14   8   6     5770.73     5965.47    204.83 o 
 -12   8   6     1245.68     1336.26    101.94 o 
 -10   8   6      219.74      355.81     46.99 o 
  -8   8   6       18.76       35.95     29.09 o 
  -6   8   6       14.38       34.24     29.34 o 
  -4   8   6     2423.57     2137.51    106.54 o 
  -2   8   6     2965.31     2983.20    110.40 o 
   0   8   6     4983.42     4860.40    158.02 o 
   2   8   6     6250.05     6134.64    265.84 o 
   4   8   6     3686.25     3620.36    170.03 o 
   6   8   6      843.87      826.81     73.09 o 
   8   8   6       18.67       69.50     39.23 o 
  -9   9   6      632.01      538.82     69.82 o 
  -7   9   6      122.19       81.19     50.18 o 
  -5   9   6      318.04      290.81     54.72 o 
  -3   9   6      799.66      785.34     92.86 o 
  -1   9   6     1305.08     1463.20    144.68 o 
 -33   1   7       98.72       38.62     35.43 o 
 -31   1   7      511.09      583.38     76.96 o 
 -29   1   7      226.80      266.35     41.55 o 
 -27   1   7       13.02       17.29     25.95 o 
 -25   1   7      147.74      280.47     36.64 o 
 -23   1   7       73.77       90.08     29.32 o 
 -21   1   7       59.40       97.10     18.87 o 
 -19   1   7    10334.54    10834.91    149.16 o 
 -17   1   7     4369.93     4545.45     69.80 o 
 -15   1   7    32677.94    33532.49    343.24 o 
 -13   1   7     9947.13    10022.99    106.10 o 
 -11   1   7    11849.98    11741.58    106.20 o 
  -9   1   7    53510.98    53304.74    373.62 o 
  -7   1   7      399.86      461.81     19.39 o 
  -5   1   7    64230.98    60777.28    561.58 o 
  -3   1   7    18017.65    18119.29    142.96 o 
  -1   1   7    23774.24    24220.17    223.87 o 
   1   1   7    84542.73    83623.45    675.34 o 
   3   1   7     1246.28     1354.09     23.43 o 
   5   1   7    12386.12    11765.84    110.97 o 
   7   1   7        4.69       21.09      9.34 o 
   9   1   7      508.45      517.64     36.96 o 
  11   1   7      546.24      519.16     44.23 o 
  13   1   7      323.67      255.35     40.89 o 
  15   1   7     3850.63     3937.77    133.80 o 
  17   1   7      286.03      296.81     48.92 o 
  19   1   7     1151.51     1245.08     83.18 o 
  21   1   7      405.83      551.14     74.67 o 
  23   1   7      290.69      167.75     52.80 o 
 -32   2   7      606.86      564.17     56.68 o 
 -30   2   7        5.40       27.96     35.03 o 
 -28   2   7     4850.43     4284.50    142.38 o 
 -26   2   7     3290.83     3453.19     96.87 o 
 -24   2   7     5080.24     5329.54    116.98 o 
 -22   2   7    16747.51    17071.86    247.44 o 
 -20   2   7     3958.97     4156.05     78.31 o 
 -18   2   7     8051.28     7638.70    110.07 o 
 -16   2   7     2783.44     3144.52     51.92 o 
 -14   2   7    10510.71    10331.10    112.13 o 
 -12   2   7    11627.33    12270.32    147.10 o 
 -10   2   7    21212.80    21982.24    261.30 o 
  -8   2   7    22641.54    21271.32    159.07 o 
  -6   2   7     6805.57     6819.39     79.29 o 
  -4   2   7    10675.62    10253.01    106.93 o 
  -2   2   7    12983.58    13365.87    121.60 o 
   0   2   7    11635.67    12299.75    138.28 o 
   2   2   7    11934.74    11662.19    130.42 o 
   4   2   7    22941.69    22592.98    228.38 o 
   6   2   7    31110.62    30948.06    313.53 o 
   8   2   7    13831.23    13544.48    203.08 o 
  10   2   7     8635.67     8505.20    174.34 o 
  12   2   7      110.28      145.52     31.94 o 
  14   2   7     3286.86     3378.68    114.08 o 
  16   2   7      571.58      597.39     71.68 o 
  18   2   7     1237.45     1362.35     79.96 o 
  20   2   7     1713.81     1956.45    109.95 o 
  22   2   7      719.30      730.69     71.57 o 
 -31   3   7      483.27      411.88     65.95 o 
 -29   3   7      948.96      892.57     76.97 o 
 -27   3   7     1166.98     1029.36     50.14 o 
 -25   3   7     2458.90     2319.78     75.97 o 
 -23   3   7     2553.52     2594.90     66.08 o 
 -21   3   7     1803.16     2041.12     53.24 o 
 -19   3   7    10661.92    10505.44    179.43 o 
 -17   3   7     5099.07     5306.86     82.30 o 
 -15   3   7     9439.38     9380.79    111.07 o 
 -13   3   7     3877.47     3683.97     47.62 o 
 -11   3   7     2590.16     2751.66     40.17 o 
  -9   3   7       75.00       60.23     13.72 o 
  -7   3   7     1417.10     1426.82     40.57 o 
  -5   3   7     7807.56     7733.88     64.60 o 
  -3   3   7     5427.83     5941.73     63.67 o 
  -1   3   7    21262.25    21097.76    208.38 o 
   1   3   7    10996.04    11418.37    169.58 o 
   3   3   7     5608.23     5395.39     87.27 o 
   5   3   7     7580.51     7643.76    106.70 o 
   7   3   7      966.88      869.95     27.68 o 
   9   3   7     5599.43     5656.44     88.48 o 
  11   3   7     1422.80     1317.55     46.55 o 
  13   3   7     1745.91     1679.57     80.76 o 
  15   3   7     1866.87     2020.43     90.51 o 
  17   3   7     1887.02     1766.73     92.47 o 
  19   3   7     1761.97     1781.30     94.87 o 
  21   3   7      785.36      686.43     84.87 o 
 -30   4   7      428.30      533.63    113.78 o 
 -28   4   7      222.66      308.58     67.58 o 
 -26   4   7       29.21       26.77     28.00 o 
 -24   4   7      213.71      214.29     28.72 o 
 -22   4   7       88.14      156.55     26.55 o 
 -20   4   7      832.94      736.32     43.21 o 
 -18   4   7     3064.03     3365.29    128.39 o 
 -16   4   7      411.58      579.82     80.23 o 
 -14   4   7      993.28      933.28     55.34 o 
 -12   4   7      316.75      370.19     19.47 o 
 -10   4   7     1451.54     1214.43     51.13 o 
  -8   4   7      350.58      414.53     39.18 o 
  -6   4   7      175.30      178.86     13.70 o 
  -4   4   7     6064.57     6230.88     70.37 o 
  -2   4   7      195.44      121.70     23.39 o 
   0   4   7        9.52        4.45     13.36 o 
   2   4   7      231.76      156.08     22.70 o 
   4   4   7     1257.41     1255.57     62.77 o 
   6   4   7      708.29      673.60     31.01 o 
   8   4   7      619.05      587.32     31.15 o 
  10   4   7       50.65       70.48     35.28 o 
  12   4   7       79.65       91.86     25.72 o 
  14   4   7      244.87      175.55     40.32 o 
  16   4   7      636.07      610.61     73.77 o 
  18   4   7      188.49      256.08     59.98 o 
  20   4   7       20.46       12.85     36.58 o 
 -29   5   7      489.68      555.72     93.64 o 
 -27   5   7      497.55      816.26    115.99 o 
 -25   5   7      296.71      248.11     44.17 o 
 -23   5   7      210.98      230.19     36.93 o 
 -21   5   7       65.65      168.05     74.95 o 
 -19   5   7     4925.57     4756.17    127.24 o 
 -17   5   7     2730.07     2622.66     81.43 o 
 -15   5   7     5660.76     5450.43    106.68 o 
 -13   5   7     3489.43     3558.34    118.94 o 
 -11   5   7     1106.48      964.47     51.33 o 
  -9   5   7     1257.08     1301.00     48.02 o 
  -7   5   7     1383.47     1418.31     35.53 o 
  -5   5   7      291.54      203.00     17.44 o 
  -3   5   7     3771.66     3691.49     56.09 o 
  -1   5   7     3805.63     3504.71     65.35 o 
   1   5   7     5784.42     5932.12     99.66 o 
   3   5   7      932.74      720.15     51.83 o 
   5   5   7     3145.75     3095.24     70.83 o 
   7   5   7      932.03      876.26     38.40 o 
   9   5   7        7.41       45.25     19.76 o 
  11   5   7      573.52      610.64     49.26 o 
  13   5   7      784.71      716.76    112.84 o 
  15   5   7     2200.96     2081.21    105.72 o 
  17   5   7      582.27      616.94     90.60 o 
 -26   6   7     1048.55     1103.84    129.02 o 
 -24   6   7     3053.73     2885.98    143.56 o 
 -22   6   7      976.77      940.98     86.66 o 
 -20   6   7     1209.17     1207.91     75.92 o 
 -18   6   7     1004.42      871.50     58.72 o 
 -16   6   7      664.76      723.91     56.45 o 
 -14   6   7     4777.95     4533.39    126.93 o 
 -12   6   7     2754.66     2803.03     96.33 o 
 -10   6   7    14514.76    14460.60    304.98 o 
  -8   6   7    11215.03    11301.38    236.67 o 
  -6   6   7     6464.28     6453.49    156.69 o 
  -4   6   7     5812.10     5666.91    108.49 o 
  -2   6   7     1869.57     1819.77     59.20 o 
   0   6   7     4104.34     3704.20     87.47 o 
   2   6   7     1518.65     1633.77     48.61 o 
   4   6   7     5957.25     5824.14    125.99 o 
   6   6   7     4544.09     4678.94    107.53 o 
   8   6   7     2329.23     2254.81     77.65 o 
  10   6   7     2231.94     2346.06     70.31 o 
  12   6   7      430.90      442.51     57.24 o 
  14   6   7      160.62      264.90     52.37 o 
  16   6   7      177.28      210.05     80.55 o 
 -23   7   7      752.18      704.82     88.20 o 
 -21   7   7     1101.78     1146.87     85.98 o 
 -19   7   7      723.10      735.16     60.74 o 
 -17   7   7     2835.97     2890.01    117.27 o 
 -15   7   7      459.40      480.35     51.79 o 
 -13   7   7     2029.14     1941.12     88.88 o 
 -11   7   7     2209.65     2273.49     99.17 o 
  -9   7   7     1457.72     1334.86     70.28 o 
  -7   7   7     3076.21     3101.86    104.68 o 
  -5   7   7     1446.91     1467.14     68.67 o 
  -3   7   7     3359.66     3373.33    108.17 o 
  -1   7   7     1707.64     1991.61     93.46 o 
   1   7   7     2832.04     2675.06     79.73 o 
   3   7   7     3124.27     3220.01     95.64 o 
   5   7   7     1980.13     1859.32     71.57 o 
   7   7   7     1442.59     1426.99     64.20 o 
   9   7   7      726.27      774.03     53.13 o 
  11   7   7      443.21      439.02     79.79 o 
  13   7   7      229.15      335.83    122.23 o 
 -18   8   7       76.31      182.69     57.87 o 
 -16   8   7      183.99      398.31     67.98 o 
 -14   8   7      122.27      119.31    107.36 o 
 -12   8   7       37.89        5.06     29.31 o 
 -10   8   7       64.48       71.56     34.26 o 
  -8   8   7        6.57       -2.08     32.55 o 
  -6   8   7       34.73       76.00     33.03 o 
  -4   8   7      112.29      122.31     37.58 o 
  -2   8   7        0.42       65.49     66.84 o 
   0   8   7       30.87      115.92     53.73 o 
   2   8   7       18.72       -7.30     42.58 o 
   4   8   7      126.17      115.69     69.28 o 
   6   8   7       14.13       11.69     43.07 o 
   8   8   7       69.36      122.98     90.86 o 
  -7   9   7        0.88       25.34     42.10 o 
  -5   9   7      140.19      134.14     53.02 o 
  -3   9   7      861.57      811.15     97.91 o 
 -34   0   8     2797.41     2619.32    184.89 o 
 -32   0   8     3918.61     3538.45    202.68 o 
 -30   0   8      270.96      311.85     66.54 o 
 -28   0   8     2335.66     2409.12    101.21 o 
 -26   0   8      709.85      891.63     78.74 o 
 -24   0   8      531.13      620.09     45.16 o 
 -22   0   8     5578.68     5587.76    136.92 o 
 -20   0   8    18887.48    18875.70    339.25 o 
 -18   0   8   100872.63    97972.30   1468.83 o 
 -16   0   8   109434.41   113694.85   1597.31 o 
 -14   0   8    95105.67    93920.66   1225.15 o 
 -12   0   8      584.52      522.66     37.72 o 
 -10   0   8     1110.73     1229.89    100.57 o 
  -8   0   8    16088.54    17247.45    534.11 o 
  -6   0   8     9125.95     9601.64    224.80 o 
  -4   0   8    30049.63    30964.46    863.59 o 
  -2   0   8   115666.19   117794.48   1590.85 o 
   0   0   8    82220.77    80832.43   1297.71 o 
   2   0   8    55171.10    56398.41    779.72 o 
   4   0   8     9039.94     8854.76    192.63 o 
   6   0   8    16573.58    16192.96    972.25 o 
   8   0   8     1139.99     1095.85     65.20 o 
  10   0   8      100.32      107.05     42.53 o 
  12   0   8      707.94      834.96     77.85 o 
  14   0   8    17004.88    17576.94    546.69 o 
  16   0   8    12714.47    12769.14    470.68 o 
  18   0   8     8201.79     8576.78    365.72 o 
  20   0   8     1015.43     1023.25    106.42 o 
  22   0   8       60.29      154.14     86.13 o 
 -33   1   8      375.73      319.30     59.51 o 
 -31   1   8     1729.02     1595.32     89.08 o 
 -29   1   8      972.60     1115.52     92.24 o 
 -27   1   8      831.66      802.18     57.61 o 
 -25   1   8      895.09      912.90     38.07 o 
 -23   1   8        3.78       11.00     16.37 o 
 -21   1   8     2661.61     2674.13     58.61 o 
 -19   1   8    12268.11    12662.69    170.40 o 
 -17   1   8     3298.20     3406.26     58.68 o 
 -15   1   8    18334.39    18245.80    197.98 o 
 -13   1   8     7356.06     8046.36     86.27 o 
 -11   1   8     9871.02     9968.83     90.94 o 
  -9   1   8     2201.07     1968.17     34.03 o 
  -7   1   8      100.28      180.86     16.97 o 
  -5   1   8    48730.88    46858.29    347.40 o 
  -3   1   8     2597.63     2493.44     37.97 o 
  -1   1   8    34495.12    35522.86    539.38 o 
   1   1   8    33518.13    34565.63    310.36 o 
   3   1   8     1756.79     1723.22     28.48 o 
   5   1   8     5230.89     4861.87     57.28 o 
   7   1   8       68.26      126.65     19.17 o 
   9   1   8     1489.21     1519.34     62.60 o 
  11   1   8     1943.19     1889.87     73.47 o 
  13   1   8     2774.15     3009.66    109.16 o 
  15   1   8     2756.78     2732.60    108.10 o 
  17   1   8     1827.10     1823.92    102.77 o 
  19   1   8      957.39      997.49     74.15 o 
  21   1   8        1.53       60.45     66.50 o 
 -32   2   8        0.42       66.36     53.14 o 
 -30   2   8      306.58      340.98     46.72 o 
 -28   2   8      237.40      334.94     38.97 o 
 -26   2   8       35.98       69.54     28.83 o 
 -24   2   8        0.46       86.17     37.99 o 
 -22   2   8     4181.28     4330.33    125.70 o 
 -20   2   8      253.02      311.94     27.33 o 
 -18   2   8     5095.50     5215.36     80.20 o 
 -16   2   8     1197.69     1284.53     39.15 o 
 -14   2   8        3.27       23.56      8.88 o 
 -12   2   8     3555.45     3354.85     37.03 o 
 -10   2   8      416.04      397.70     16.65 o 
  -8   2   8     1005.10     1037.34     30.25 o 
  -6   2   8     1172.96     1221.82     34.32 o 
  -4   2   8     4880.89     5048.51     52.55 o 
  -2   2   8      120.31      291.61     23.44 o 
   0   2   8     6761.77     6848.40     90.55 o 
   2   2   8     1694.28     1624.07     30.48 o 
   4   2   8      453.24      552.21     21.35 o 
   6   2   8     1665.65     1557.49     37.48 o 
   8   2   8       21.73        5.25     24.94 o 
  10   2   8      403.88      394.97     41.81 o 
  12   2   8      167.88      141.99     33.92 o 
  14   2   8       31.88      207.72    117.67 o 
  16   2   8      120.41      218.67     73.77 o 
  18   2   8      188.57      172.68     42.42 o 
  20   2   8       44.00       93.61     44.21 o 
 -31   3   8      601.59      753.36    145.76 o 
 -29   3   8      282.34      369.59     69.63 o 
 -27   3   8      191.33      238.77     28.12 o 
 -25   3   8     2420.30     2291.49     78.41 o 
 -23   3   8      532.12      524.76     47.00 o 
 -21   3   8      171.50      182.17     21.24 o 
 -19   3   8     7920.39     7839.72    117.51 o 
 -17   3   8       68.76       96.95     15.42 o 
 -15   3   8    15313.35    15012.82    225.36 o 
 -13   3   8      360.08      372.07     25.78 o 
 -11   3   8     3186.58     2993.37     77.02 o 
  -9   3   8    19998.30    21746.68    312.27 o 
  -7   3   8      228.34      259.17     36.69 o 
  -5   3   8    23350.69    22884.75    185.66 o 
  -3   3   8      326.16      352.36     17.79 o 
  -1   3   8    28181.76    28345.56    286.36 o 
   1   3   8    12419.21    12648.60    168.48 o 
   3   3   8      941.64     1062.51     32.28 o 
   5   3   8     5553.22     5495.18     82.56 o 
   7   3   8      798.61      788.10     29.32 o 
   9   3   8     2855.67     2676.99     67.82 o 
  11   3   8      353.25      383.36     46.43 o 
  13   3   8      542.82      474.49     62.88 o 
  15   3   8     1409.66     1483.16     83.34 o 
  17   3   8      480.87      642.74     65.87 o 
  19   3   8      457.96      548.45     65.76 o 
 -30   4   8     1307.33     1380.43    153.60 o 
 -28   4   8      185.58      182.45     46.40 o 
 -26   4   8      519.66      516.69     39.17 o 
 -24   4   8        6.59        2.30     17.88 o 
 -22   4   8      216.99      298.91     35.22 o 
 -20   4   8     7232.86     7024.00    139.60 o 
 -18   4   8    19417.64    18866.13    298.08 o 
 -16   4   8    22399.79    22021.02    412.34 o 
 -14   4   8    20583.73    19509.95    397.17 o 
 -12   4   8       14.53       35.83     30.76 o 
 -10   4   8      308.84      332.08     28.70 o 
  -8   4   8     4766.95     5160.14    115.20 o 
  -6   4   8     2730.41     2475.87     61.55 o 
  -4   4   8    23563.38    22779.78    220.25 o 
  -2   4   8    54229.85    53607.93    551.91 o 
   0   4   8    65313.62    65623.11    745.46 o 
   2   4   8    27758.29    27588.45    377.23 o 
   4   4   8    14272.50    14627.42    204.90 o 
   6   4   8       95.94      135.76     19.11 o 
   8   4   8      220.35      256.34     22.20 o 
  10   4   8        6.74        6.13     18.05 o 
  12   4   8     2217.21     2325.87    100.19 o 
  14   4   8     7588.86     7731.97    226.11 o 
  16   4   8     4543.84     4371.21    161.53 o 
  18   4   8     3739.45     3839.81    158.22 o 
 -29   5   8      748.05      723.14    109.02 o 
 -27   5   8      604.17      603.35     77.13 o 
 -25   5   8      230.68      239.86     44.82 o 
 -23   5   8      250.89      280.23     41.92 o 
 -21   5   8     1141.77     1245.14     65.35 o 
 -19   5   8     5248.83     5293.68    324.57 o 
 -17   5   8    10866.74    11265.68    253.63 o 
 -15   5   8     5141.24     4946.48    135.73 o 
 -13   5   8     5897.38     6087.18    149.29 o 
 -11   5   8     2668.03     2904.52     91.23 o 
  -9   5   8      380.76      428.27     36.59 o 
  -7   5   8     1748.75     1759.72     62.33 o 
  -5   5   8     1314.13     1107.67     32.53 o 
  -3   5   8     4382.56     4498.98     67.91 o 
  -1   5   8    12605.14    12772.75    187.32 o 
   1   5   8     7758.78     7951.85    126.96 o 
   3   5   8      694.95      726.76     32.98 o 
   5   5   8      138.33      137.71     22.75 o 
   7   5   8      135.84      222.10     25.64 o 
   9   5   8      656.47      717.41     36.68 o 
  11   5   8     1294.59     1397.26     63.02 o 
  13   5   8     2666.30     2961.88    123.18 o 
  15   5   8     2524.25     2535.38    120.56 o 
  17   5   8     1784.63     1652.42    106.36 o 
 -26   6   8      160.58      320.42     92.77 o 
 -24   6   8        9.77       64.87     97.21 o 
 -22   6   8       81.49       51.43     39.70 o 
 -20   6   8      723.02      635.31     77.15 o 
 -18   6   8      577.93      742.04     57.72 o 
 -16   6   8     1111.49     1184.96     70.18 o 
 -14   6   8      565.50      579.99     51.89 o 
 -12   6   8      457.11      497.95     56.45 o 
 -10   6   8        2.06       -8.12     24.51 o 
  -8   6   8        0.11       35.85     28.67 o 
  -6   6   8        1.65       46.40     43.77 o 
  -4   6   8     2259.25     2166.79     92.81 o 
  -2   6   8       15.43        4.67     17.11 o 
   0   6   8      583.12      561.77     34.43 o 
   2   6   8      223.52      263.02     25.37 o 
   4   6   8        1.96       -1.73     17.86 o 
   6   6   8        2.15      -17.09     18.86 o 
   8   6   8      643.92      631.95     42.00 o 
  10   6   8      147.62       98.99     30.05 o 
  12   6   8      149.66      145.51     48.26 o 
  14   6   8       59.45       46.30     41.09 o 
 -23   7   8     1398.93     1333.96     94.15 o 
 -21   7   8      906.20      975.25     82.40 o 
 -19   7   8      748.34      732.45     64.44 o 
 -17   7   8      352.95      371.10     53.93 o 
 -15   7   8      900.83      860.13     68.06 o 
 -13   7   8      581.41      610.64     73.45 o 
 -11   7   8      663.45      610.09     53.80 o 
  -9   7   8     1341.95     1405.38     87.10 o 
  -7   7   8     2218.94     2424.10     94.75 o 
  -5   7   8     1368.04     1473.89     73.67 o 
  -3   7   8      627.51      774.96     52.89 o 
  -1   7   8      544.31      523.21     52.61 o 
   1   7   8       11.23       28.77     35.59 o 
   3   7   8     1038.21      877.46     63.73 o 
   5   7   8      786.11      874.94     56.71 o 
   7   7   8      418.65      422.27     43.29 o 
   9   7   8      545.92      600.38     64.69 o 
  11   7   8      174.19      352.26    120.24 o 
 -18   8   8     4601.87     4247.32    183.88 o 
 -16   8   8     5564.70     5689.99    204.82 o 
 -14   8   8     1747.58     1768.97    104.12 o 
 -12   8   8      341.94      430.07     52.58 o 
 -10   8   8      192.41      136.68     42.00 o 
  -8   8   8       81.03       95.48     33.26 o 
  -6   8   8      205.78      193.90     40.85 o 
  -4   8   8     2987.18     3122.48    119.14 o 
  -2   8   8     5931.97     5930.13    192.79 o 
   0   8   8     8942.31     9043.97    263.52 o 
   2   8   8     2667.29     2721.74    138.98 o 
   4   8   8      681.39      735.83     80.20 o 
   6   8   8       99.39      144.00     82.94 o 
 -33   1   9      311.71      294.79     55.99 o 
 -31   1   9     2395.08     2265.99    100.26 o 
 -29   1   9      782.99      858.15     88.78 o 
 -27   1   9     1712.09     1641.52     57.00 o 
 -25   1   9     4972.42     5116.98    105.96 o 
 -23   1   9      579.11      609.57     34.12 o 
 -21   1   9     9262.75     9372.31    145.21 o 
 -19   1   9     3581.45     3766.96     68.91 o 
 -17   1   9      244.66      256.69     23.33 o 
 -15   1   9    15132.52    15683.32    168.36 o 
 -13   1   9     3179.44     2962.49     40.71 o 
 -11   1   9     1265.33     1093.30     27.11 o 
  -9   1   9     2363.02     2525.90     29.83 o 
  -7   1   9     1569.17     1873.90     48.52 o 
  -5   1   9    12541.14    11575.95    122.17 o 
  -3   1   9     1127.66     1235.92     22.60 o 
  -1   1   9    16116.94    16189.14    231.92 o 
   1   1   9     6738.02     6767.41     80.00 o 
   3   1   9     6582.92     7094.38     83.54 o 
   5   1   9     7729.24     7295.66    115.95 o 
   7   1   9     5188.17     4960.50    127.20 o 
   9   1   9     6440.49     6343.55    151.76 o 
  11   1   9     4715.71     4796.05    133.18 o 
  13   1   9     1922.36     2060.06     89.43 o 
  15   1   9     1316.46     1378.65    133.74 o 
  17   1   9      983.74     1019.40     77.43 o 
  19   1   9      187.15      266.03     54.78 o 
  21   1   9      113.85       87.12     41.55 o 
 -32   2   9       32.37       58.01     35.74 o 
 -30   2   9        3.14       36.63     30.58 o 
 -28   2   9     2000.62     2003.27     65.37 o 
 -26   2   9     4777.98     4807.16    109.22 o 
 -24   2   9    27593.73    27300.18    398.48 o 
 -22   2   9    10286.10    10506.15    163.49 o 
 -20   2   9     4620.23     4584.10     79.81 o 
 -18   2   9     4249.81     4286.01     94.48 o 
 -16   2   9      571.42      581.88     31.21 o 
 -14   2   9     1839.23     1987.05     36.48 o 
 -12   2   9     2468.73     2273.27     34.58 o 
 -10   2   9    55413.83    55890.47    515.15 o 
  -8   2   9    70781.74    68349.70    644.73 o 
  -6   2   9   107686.46   104459.40    835.40 o 
  -4   2   9    20443.49    20117.07    184.92 o 
  -2   2   9     8914.82     8610.47    105.97 o 
   0   2   9      447.97      433.23     19.83 o 
   2   2   9       88.29      168.65     14.61 o 
   4   2   9     5835.33     5633.21     77.25 o 
   6   2   9       11.07       14.84     16.02 o 
   8   2   9    24271.10    23220.31    439.69 o 
  10   2   9     7565.58     7726.78    191.24 o 
  12   2   9     7243.12     7361.87    195.47 o 
  14   2   9     1857.38     1932.42     91.41 o 
  16   2   9       48.04      159.21     57.31 o 
  18   2   9      973.25     1095.13     75.24 o 
  20   2   9       57.86       89.63     46.82 o 
 -33   3   9      125.89      127.97    148.87 o 
 -31   3   9        3.15      -23.58     84.39 o 
 -29   3   9        4.11       39.67     29.68 o 
 -27   3   9      201.17      290.02     29.83 o 
 -25   3   9      787.17      698.19     38.68 o 
 -23   3   9     2486.31     2667.95     70.49 o 
 -21   3   9     6445.02     6228.71    107.34 o 
 -19   3   9    10271.21     9949.13    135.72 o 
 -17   3   9     5664.75     5688.58     93.50 o 
 -15   3   9     3239.51     2945.01     53.35 o 
 -13   3   9     8963.05     9170.61    167.10 o 
 -11   3   9    12929.18    12740.29    204.52 o 
  -9   3   9    12961.10    13423.95    215.66 o 
  -7   3   9    14979.71    13244.75    543.78 o 
  -5   3   9    19336.27    19167.83    170.61 o 
  -3   3   9    18365.23    18707.51    192.53 o 
  -1   3   9     8213.37     8006.17    114.51 o 
   1   3   9     2715.77     2676.89     69.95 o 
   3   3   9      495.54      477.29     23.20 o 
   5   3   9     1394.36     1347.67     37.02 o 
   7   3   9     3252.93     3038.78     59.60 o 
   9   3   9     1122.08     1187.36     76.02 o 
  11   3   9      680.53      673.31     81.71 o 
  13   3   9     1648.48     2050.40     93.95 o 
  15   3   9      101.30      123.42     71.94 o 
  17   3   9      352.71      502.50     64.61 o 
  19   3   9      368.57      498.85     67.34 o 
 -30   4   9      300.47      325.31     75.60 o 
 -28   4   9      243.72      257.12     54.13 o 
 -26   4   9      467.66      574.97     49.24 o 
 -24   4   9      225.95      281.03     72.68 o 
 -22   4   9      295.27      246.26     28.78 o 
 -20   4   9     1885.07     1698.62     52.81 o 
 -18   4   9      187.24      317.73     64.12 o 
 -16   4   9      216.94      307.31     44.81 o 
 -14   4   9      195.59      217.53     31.85 o 
 -12   4   9      610.23      690.80     41.82 o 
 -10   4   9        8.53       16.99     32.09 o 
  -8   4   9      682.29      584.94     33.81 o 
  -6   4   9       16.48       27.00      7.68 o 
  -4   4   9     1147.11     1179.93     41.30 o 
  -2   4   9      239.38      229.38     30.26 o 
   0   4   9      726.86      587.38     36.54 o 
   2   4   9      270.33      254.96     21.35 o 
   4   4   9     1196.90     1105.76     38.14 o 
   6   4   9      482.69      485.39     27.07 o 
   8   4   9       50.83       43.28     16.01 o 
  10   4   9     1282.09     1284.67     59.79 o 
  12   4   9       54.36       -2.31     43.55 o 
  14   4   9        1.07       20.43     47.90 o 
  16   4   9        2.16       12.13     36.66 o 
  18   4   9       34.10       76.02     48.21 o 
 -29   5   9      211.81      426.21     90.66 o 
 -27   5   9       36.43       60.02     43.02 o 
 -25   5   9      645.19      670.89     58.57 o 
 -23   5   9      382.18      544.59     53.34 o 
 -21   5   9      366.74      436.31     45.76 o 
 -19   5   9     2643.09     2482.94     98.70 o 
 -17   5   9     1799.40     1759.92    114.91 o 
 -15   5   9    13345.08    13210.56    283.14 o 
 -13   5   9      941.35     1009.06     55.10 o 
 -11   5   9     3104.24     3063.87     93.39 o 
  -9   5   9     1440.36     1597.91     58.41 o 
  -7   5   9     2935.66     2921.00     87.83 o 
  -5   5   9     8987.92     9096.46    192.59 o 
  -3   5   9      112.48      124.19     14.50 o 
  -1   5   9    18035.72    18111.13    244.43 o 
   1   5   9     1664.86     1729.06     45.64 o 
   3   5   9     3188.59     3267.63     73.01 o 
   5   5   9      471.68      549.76     31.77 o 
   7   5   9        3.31        8.72     16.64 o 
   9   5   9     1292.07     1320.86     66.37 o 
  11   5   9       23.05       79.37     54.65 o 
  13   5   9      977.95      945.09     74.64 o 
  15   5   9       79.80      145.27     77.47 o 
 -26   6   9     3799.70     4079.27    199.03 o 
 -24   6   9     5221.85     5120.94    183.27 o 
 -22   6   9     5038.96     5250.38    170.33 o 
 -20   6   9     2379.25     2361.88    107.54 o 
 -18   6   9       80.83      151.62     50.96 o 
 -16   6   9       84.60      146.03     44.30 o 
 -14   6   9       13.40       18.34     26.28 o 
 -12   6   9     1674.50     1668.72     76.04 o 
 -10   6   9     7672.65     7688.97    194.61 o 
  -8   6   9    12426.18    12899.14    277.83 o 
  -6   6   9    13009.57    13045.41    283.89 o 
  -4   6   9     7601.60     7851.98    185.34 o 
  -2   6   9     2294.81     2378.23     87.16 o 
   0   6   9      999.09      979.03     43.97 o 
   2   6   9      370.46      305.52     26.03 o 
   4   6   9     1028.75      904.99     52.72 o 
   6   6   9     4201.15     4090.83     98.81 o 
   8   6   9     4890.27     4760.25    116.91 o 
  10   6   9     3981.41     3978.50    130.01 o 
  12   6   9     1932.27     1805.67     99.17 o 
  14   6   9      930.99      881.73     79.06 o 
 -23   7   9     1630.75     1738.67    117.32 o 
 -21   7   9     2751.62     2673.76    128.82 o 
 -19   7   9     1197.99     1206.36     80.43 o 
 -17   7   9      847.25      912.50     69.09 o 
 -15   7   9      285.47      326.40     44.26 o 
 -13   7   9      515.14      665.02     59.48 o 
 -11   7   9      571.90      554.60     54.10 o 
  -9   7   9     1878.01     1855.46     94.59 o 
  -7   7   9     4394.23     4434.30    139.98 o 
  -5   7   9     1750.09     1624.63     85.93 o 
  -3   7   9     3171.71     3213.87    120.32 o 
  -1   7   9     1094.00      985.12     68.87 o 
   1   7   9      404.69      359.09     44.04 o 
   3   7   9      417.95      503.71     85.65 o 
   5   7   9      799.83      766.26     57.36 o 
   7   7   9     1160.22     1172.09     87.08 o 
   9   7   9     1488.67     1525.40    126.53 o 
 -18   8   9      138.85       54.67     65.29 o 
 -16   8   9      187.33      280.61     65.36 o 
 -14   8   9        9.04      105.14     44.83 o 
 -12   8   9      213.13      356.41     59.68 o 
 -10   8   9        2.59       20.20     34.69 o 
  -8   8   9      208.72      224.76     43.33 o 
  -6   8   9       19.73      -34.45     34.45 o 
  -4   8   9      273.06      315.23     50.76 o 
  -2   8   9       37.05      125.65     58.37 o 
   0   8   9        1.24       -4.83     41.11 o 
   2   8   9       32.47      172.96     95.87 o 
   4   8   9        2.74       31.23     42.04 o 
 -34   0  10     2624.62     2461.42    156.31 o 
 -32   0  10     1632.48     1739.16    196.79 o 
 -30   0  10     1935.54     2180.37    110.04 o 
 -28   0  10      902.52     1117.96     79.44 o 
 -26   0  10       77.21      101.92     30.20 o 
 -24   0  10      755.22      664.84     72.72 o 
 -22   0  10      886.05      954.87     54.23 o 
 -20   0  10      817.14      936.80    165.12 o 
 -18   0  10    25629.80    26653.48    437.92 o 
 -16   0  10     8243.07     8073.04    144.11 o 
 -14   0  10    10056.24     9498.32    199.59 o 
 -12   0  10    15040.58    15380.77    530.38 o 
 -10   0  10      824.22      698.03     35.05 o 
  -8   0  10    36888.02    38176.38    851.39 o 
  -6   0  10    55565.45    57200.36    931.40 o 
  -4   0  10    38598.26    39540.02   1750.95 o 
  -2   0  10   109701.98   104776.02   1660.62 o 
   0   0  10    16647.39    16395.06    248.50 o 
   2   0  10    29945.97    30631.71    430.77 o 
   4   0  10     4468.33     4500.47    144.63 o 
   6   0  10     1192.46     1185.07     71.36 o 
   8   0  10     4947.75     5096.60    174.88 o 
  10   0  10      306.12      443.04    135.67 o 
  12   0  10    12692.84    12749.75    419.79 o 
  14   0  10     2376.31     2459.25    197.91 o 
  16   0  10     1860.22     2011.82    146.80 o 
  18   0  10     1777.81     1665.85    143.16 o 
  20   0  10        1.56       -5.96     48.69 o 
 -33   1  10      222.37      247.40     44.87 o 
 -31   1  10      740.36      730.90     59.48 o 
 -29   1  10      467.02      527.06     37.71 o 
 -27   1  10     1145.22     1302.89     51.88 o 
 -25   1  10     5853.48     5884.82    117.63 o 
 -23   1  10     3825.46     3865.98     83.46 o 
 -21   1  10     7438.59     7305.25    119.76 o 
 -19   1  10     2534.07     2519.25     51.60 o 
 -17   1  10     2751.96     2523.36     45.09 o 
 -15   1  10    10049.53    10654.07    121.91 o 
 -13   1  10       42.83       40.80      8.03 o 
 -11   1  10     9225.76     8607.37     84.80 o 
  -9   1  10    18423.20    19338.30    190.14 o 
  -7   1  10    11157.55    10670.76    103.16 o 
  -5   1  10     9102.86     9116.03    116.64 o 
  -3   1  10    13905.90    15112.14    175.37 o 
  -1   1  10     7016.49     6918.75     84.92 o 
   1   1  10       23.32       74.72     11.70 o 
   3   1  10     4499.33     4757.83     65.54 o 
   5   1  10      974.13      957.52     24.78 o 
   7   1  10     4643.29     4595.43    116.76 o 
   9   1  10     3995.39     3934.19    122.67 o 
  11   1  10     3432.74     3519.33    117.50 o 
  13   1  10     3033.33     3415.55    128.60 o 
  15   1  10      910.33      902.28     67.42 o 
  17   1  10      574.30      589.61     61.90 o 
  19   1  10       22.15        2.79     35.72 o 
 -34   2  10      100.76      190.28     78.30 o 
 -32   2  10       25.37       31.05     39.73 o 
 -30   2  10      265.19      236.84     34.93 o 
 -28   2  10        0.45       32.23     22.62 o 
 -26   2  10      838.52      873.22     48.33 o 
 -24   2  10      690.85      836.86     77.58 o 
 -22   2  10      388.30      521.99     62.41 o 
 -20   2  10     2315.71     2223.23     49.12 o 
 -18   2  10     1784.41     2012.59     53.11 o 
 -16   2  10      610.23      524.08     30.79 o 
 -14   2  10       40.89       45.75     12.03 o 
 -12   2  10       86.53      148.00     10.59 o 
 -10   2  10        9.86       23.79     13.20 o 
  -8   2  10     5565.04     5693.46     79.68 o 
  -6   2  10      221.43      392.02     42.71 o 
  -4   2  10     1108.69     1145.24     31.63 o 
  -2   2  10     5092.50     5493.55     71.99 o 
   0   2  10       53.28      108.66     13.30 o 
   2   2  10     2126.54     2266.07     85.37 o 
   4   2  10       35.12       59.86     11.53 o 
   6   2  10       46.42       41.30     22.01 o 
   8   2  10      115.98      -34.12     34.12 o 
  10   2  10      249.27      243.89     44.45 o 
  12   2  10       37.28      -11.58     45.39 o 
  14   2  10      270.36      268.58     44.04 o 
  16   2  10       44.30       65.96     35.39 o 
  18   2  10      122.09      126.19     42.39 o 
 -33   3  10       60.70       42.18     56.32 o 
 -31   3  10      926.87      981.71    204.51 o 
 -29   3  10       67.13      109.74     47.48 o 
 -27   3  10     1121.96     1125.79     56.07 o 
 -25   3  10     4570.64     4743.70    101.39 o 
 -23   3  10     2925.30     2886.82     69.08 o 
 -21   3  10    13882.20    13541.21    187.39 o 
 -19   3  10      668.35      711.39     48.30 o 
 -17   3  10      237.46      217.12     21.90 o 
 -15   3  10     6392.98     6600.90    133.81 o 
 -13   3  10       82.23      111.70     23.72 o 
 -11   3  10     7471.94     7352.23    138.61 o 
  -9   3  10     2052.73     2130.71     91.07 o 
  -7   3  10     9245.52     9430.65    117.34 o 
  -5   3  10    20444.26    20846.74    200.52 o 
  -3   3  10       16.80      134.34     13.20 o 
  -1   3  10     4713.75     4874.37     79.71 o 
   1   3  10       46.32       71.77     24.59 o 
   3   3  10     3643.00     3696.57     66.00 o 
   5   3  10     1645.79     1643.68     43.00 o 
   7   3  10     2255.23     2146.02     51.11 o 
   9   3  10     4503.95     4537.30    136.91 o 
  11   3  10     2940.96     2970.89    115.15 o 
  13   3  10     1971.84     2055.05     92.17 o 
  15   3  10      266.91      475.66     82.88 o 
  17   3  10      473.34      426.91     63.38 o 
 -30   4  10     1816.01     1902.86    144.76 o 
 -28   4  10      851.39      927.86     78.08 o 
 -26   4  10      918.65      909.57     63.00 o 
 -24   4  10     3382.43     3317.25    113.59 o 
 -22   4  10     2035.81     2100.61     86.88 o 
 -20   4  10     8907.17     8735.04    210.06 o 
 -18   4  10    19629.48    20425.58    399.82 o 
 -16   4  10    13230.08    13082.75    269.95 o 
 -14   4  10     8337.38     8568.60    174.59 o 
 -12   4  10     2679.20     2584.87     82.62 o 
 -10   4  10     1512.62     1648.92     61.59 o 
  -8   4  10     1431.75     1656.13     55.30 o 
  -6   4  10    11012.53    10975.69    305.39 o 
  -4   4  10     6127.38     6106.36     89.83 o 
  -2   4  10    13290.53    13417.42    171.64 o 
   0   4  10    14103.70    13915.87    212.95 o 
   2   4  10     3802.43     3838.29     86.27 o 
   4   4  10      124.70      181.60     20.65 o 
   6   4  10       39.90       93.54     19.29 o 
   8   4  10     2383.05     2147.58     85.48 o 
  10   4  10      765.47      817.26     63.48 o 
  12   4  10     4602.44     4678.95    159.74 o 
  14   4  10     3220.67     3154.65    142.61 o 
  16   4  10     2127.46     2243.27    120.37 o 
 -29   5  10      919.94      915.96    112.90 o 
 -27   5  10      427.77      373.18     55.44 o 
 -25   5  10      235.02      245.68     41.87 o 
 -23   5  10     1610.24     1623.86     82.25 o 
 -21   5  10     1600.49     1561.89     78.99 o 
 -19   5  10      822.86      677.06     57.43 o 
 -17   5  10     2055.19     2096.91     83.57 o 
 -15   5  10     1415.36     1358.20     65.80 o 
 -13   5  10     6032.44     6175.59    156.75 o 
 -11   5  10     2076.62     1980.75     75.83 o 
  -9   5  10     3901.94     3811.97    107.39 o 
  -7   5  10     9223.65     8907.98    196.02 o 
  -5   5  10     4418.84     4375.85    118.98 o 
  -3   5  10    17168.18    16890.39    372.03 o 
  -1   5  10     2489.49     2565.21     57.39 o 
   1   5  10      898.21      878.74     50.45 o 
   3   5  10     2427.81     2297.90     59.95 o 
   5   5  10      479.47      428.94     31.74 o 
   7   5  10      860.43      807.11     39.91 o 
   9   5  10      572.44      562.13     64.10 o 
  11   5  10      837.57      857.90     72.43 o 
  13   5  10     1830.58     1925.91    107.82 o 
  15   5  10      362.18      417.34     57.21 o 
 -26   6  10       77.95      121.61     60.69 o 
 -24   6  10        3.02       -7.08     36.41 o 
 -22   6  10       91.99       80.60     48.36 o 
 -20   6  10       70.15       48.21     45.45 o 
 -18   6  10      348.08      467.57     65.54 o 
 -16   6  10      179.33      177.27     37.23 o 
 -14   6  10      332.78      388.83     47.47 o 
 -12   6  10       15.12        4.78     26.45 o 
 -10   6  10      147.11      223.48     42.50 o 
  -8   6  10      423.19      466.88     50.56 o 
  -6   6  10        4.55      141.98     92.48 o 
  -4   6  10       73.91      208.61     57.10 o 
  -2   6  10      303.99      233.23     36.35 o 
   0   6  10     1269.50     1240.53     49.56 o 
   2   6  10       39.76      103.36     42.56 o 
   4   6  10       19.30       75.56     28.85 o 
   6   6  10      496.46      475.88     40.82 o 
   8   6  10        3.78       37.02     31.22 o 
  10   6  10      445.91      499.46     67.18 o 
  12   6  10       30.01       91.13     52.86 o 
 -23   7  10      824.52      829.90     86.96 o 
 -21   7  10      803.59      892.29     95.31 o 
 -19   7  10      226.83      294.11     57.54 o 
 -17   7  10      297.45      302.28     46.16 o 
 -15   7  10       23.53       32.67     44.34 o 
 -13   7  10       22.82        4.20     25.91 o 
 -11   7  10     1466.84     1323.66     74.36 o 
  -9   7  10     2243.50     2161.54     92.73 o 
  -7   7  10     5255.03     5020.42    163.86 o 
  -5   7  10     2648.62     2660.01    112.08 o 
  -3   7  10       93.45      126.09     45.31 o 
  -1   7  10     1683.11     1795.91    176.90 o 
   1   7  10      291.84      227.79     38.86 o 
   3   7  10      209.93      272.97     43.34 o 
   5   7  10      183.44      297.70     44.70 o 
   7   7  10      493.03      486.05     70.00 o 
   9   7  10      998.07      875.29    169.78 o 
 -18   8  10      996.44      996.39     90.20 o 
 -16   8  10     3313.37     3183.38    176.64 o 
 -14   8  10     1385.89     1473.75     98.81 o 
 -12   8  10      989.40      982.21    109.95 o 
 -10   8  10      143.64      116.33     38.76 o 
  -8   8  10      330.84      402.55     50.31 o 
  -6   8  10     2069.32     1854.78     95.49 o 
  -4   8  10     3336.17     3307.16    133.72 o 
  -2   8  10     3295.21     3153.76    133.91 o 
   0   8  10     2325.84     2508.82    118.18 o 
   2   8  10     1913.32     1934.99    135.65 o 
 -35   1  11       59.58       71.53     58.06 o 
 -33   1  11      157.35      183.27     44.38 o 
 -31   1  11      876.89      918.86     55.26 o 
 -29   1  11        4.78       36.70     21.68 o 
 -27   1  11     1299.38     1368.82     54.14 o 
 -25   1  11     5428.88     5389.10    112.42 o 
 -23   1  11     2318.60     2321.17     70.75 o 
 -21   1  11    22472.84    22955.18    330.47 o 
 -19   1  11      367.73      405.29     22.49 o 
 -17   1  11    11195.78    10894.72    132.99 o 
 -15   1  11    19695.59    19775.24    206.16 o 
 -13   1  11     5966.19     6135.35     71.13 o 
 -11   1  11    27434.02    25556.86    232.25 o 
  -9   1  11    12302.78    12006.74    118.26 o 
  -7   1  11    30719.23    30781.40    284.98 o 
  -5   1  11     8103.83     8287.37     97.77 o 
  -3   1  11     2257.90     2379.83     51.92 o 
  -1   1  11     1111.58     1068.20     29.40 o 
   1   1  11     1109.28     1332.87     31.76 o 
   3   1  11     4526.38     4651.32     67.37 o 
   5   1  11      771.68      765.53     29.46 o 
   7   1  11     2098.44     2077.35     82.20 o 
   9   1  11     1717.51     1768.52     76.42 o 
  11   1  11     2580.15     2519.84    104.42 o 
  13   1  11      202.31      329.19     67.97 o 
  15   1  11      110.82      224.12     43.77 o 
  17   1  11      151.39      128.06     45.85 o 
  19   1  11       16.82       38.08     51.10 o 
 -34   2  11       19.45       94.59     72.07 o 
 -32   2  11       75.30       63.62     36.68 o 
 -30   2  11      831.15      889.27     48.41 o 
 -28   2  11     6385.27     6439.65    137.91 o 
 -26   2  11    12770.22    12709.04    221.28 o 
 -24   2  11    21782.45    22174.71    354.58 o 
 -22   2  11    18728.38    19038.42    267.19 o 
 -20   2  11      126.77      166.03     34.48 o 
 -18   2  11      199.06      219.29     21.86 o 
 -16   2  11    12298.83    12085.62    132.64 o 
 -14   2  11       71.02       72.32     14.81 o 
 -12   2  11    29777.95    29642.27    328.99 o 
 -10   2  11    44063.44    41443.90    438.01 o 
  -8   2  11   143926.27   137547.88   1059.62 o 
  -6   2  11    54193.69    52718.36    538.35 o 
  -4   2  11    10180.99    10532.68    147.06 o 
  -2   2  11      682.17      753.10     40.08 o 
   0   2  11     7121.58     6991.94    130.31 o 
   2   2  11      325.01      352.82     19.31 o 
   4   2  11     1371.67     1444.61     35.48 o 
   6   2  11    22721.92    22536.87    338.50 o 
   8   2  11    28741.82    28539.87    561.39 o 
  10   2  11     7831.59     7559.09    213.93 o 
  12   2  11     6373.69     6473.18    194.66 o 
  14   2  11       60.06      207.75     62.06 o 
  16   2  11       80.64       84.87     59.87 o 
  18   2  11       19.33       59.06     40.13 o 
 -33   3  11      432.67      412.16    198.53 o 
 -31   3  11      212.32      248.45     91.86 o 
 -29   3  11      919.24      937.40     68.76 o 
 -27   3  11      607.12      698.58     48.09 o 
 -25   3  11     3786.98     3590.64     94.59 o 
 -23   3  11     9609.59     9393.77    178.25 o 
 -21   3  11      851.45      787.99     51.23 o 
 -19   3  11      377.03      570.84     49.80 o 
 -17   3  11      241.00      229.50     34.08 o 
 -15   3  11        2.76       25.00     19.10 o 
 -13   3  11      475.25      389.60     32.60 o 
 -11   3  11     2369.56     2208.89     77.04 o 
  -9   3  11     9662.17     9743.68    121.85 o 
  -7   3  11    18882.19    18390.57    227.16 o 
  -5   3  11     6663.67     6866.08     83.25 o 
  -3   3  11     3353.57     3371.22     55.22 o 
  -1   3  11     1102.03     1082.70     38.43 o 
   1   3  11      122.31      142.98     17.32 o 
   3   3  11    10269.19     9832.76    145.89 o 
   5   3  11     4530.34     4499.24     82.18 o 
   7   3  11     7887.15     7804.17    159.65 o 
   9   3  11     6773.86     6385.12    185.28 o 
  11   3  11     1245.43     1270.80     80.28 o 
  13   3  11     1219.72     1248.73    101.15 o 
  15   3  11        5.97        1.08     36.54 o 
  17   3  11       22.16       61.64     41.44 o 
 -32   4  11       16.29       44.85    135.92 o 
 -30   4  11      152.31      326.62    121.58 o 
 -28   4  11       17.83       57.52     35.57 o 
 -26   4  11       87.80       67.61     39.60 o 
 -24   4  11       86.49      192.47     59.98 o 
 -22   4  11      553.38      456.71     49.84 o 
 -20   4  11      262.73      308.55     43.93 o 
 -18   4  11      765.42     1011.21     60.68 o 
 -16   4  11     1092.50     1117.35     73.26 o 
 -14   4  11      334.52      243.10     33.56 o 
 -12   4  11      927.71      882.95     98.02 o 
 -10   4  11      811.93      851.31     49.26 o 
  -8   4  11      101.45      147.13     25.99 o 
  -6   4  11       90.15      128.15     18.39 o 
  -4   4  11      239.45      176.49     14.12 o 
  -2   4  11       86.15      157.70     17.78 o 
   0   4  11      496.03      482.78     28.53 o 
   2   4  11     1106.30     1005.82     67.88 o 
   4   4  11      107.38       74.10     20.73 o 
   6   4  11      932.87      864.02     36.75 o 
   8   4  11        1.24       52.24     36.53 o 
  10   4  11       39.46      121.97     38.66 o 
  12   4  11      178.94      112.78     48.15 o 
  14   4  11       50.18       76.15     44.85 o 
  16   4  11        3.86      -35.03     41.61 o 
 -29   5  11      353.36      435.64    161.44 o 
 -27   5  11     1317.47     1357.72     89.62 o 
 -25   5  11      326.52      424.00     55.39 o 
 -23   5  11      140.13      180.37     61.63 o 
 -21   5  11     1767.07     1798.47     80.75 o 
 -19   5  11       51.95       61.41     33.50 o 
 -17   5  11     1960.21     1928.53     80.02 o 
 -15   5  11      337.99      480.71     48.71 o 
 -13   5  11     1646.61     1585.01     71.58 o 
 -11   5  11     3239.32     3362.56    107.65 o 
  -9   5  11      177.48      216.40     36.94 o 
  -7   5  11      889.03      949.91     58.64 o 
  -5   5  11     3761.64     3700.87    110.07 o 
  -3   5  11     1213.42     1148.09     60.85 o 
  -1   5  11     1510.13     1433.06     78.47 o 
   1   5  11     2603.57     2225.04     67.06 o 
   3   5  11     1368.80     1416.46     48.80 o 
   5   5  11     1037.30      977.21     43.84 o 
   7   5  11     1777.08     1844.61     71.35 o 
   9   5  11     1085.99     1015.68    100.53 o 
  11   5  11     1191.75     1332.89     84.47 o 
  13   5  11      475.38      527.59     80.94 o 
 -26   6  11     5284.42     5047.78    185.77 o 
 -24   6  11     5550.36     5496.66    192.53 o 
 -22   6  11     3628.36     3502.27    141.21 o 
 -20   6  11     1939.98     1838.97     88.65 o 
 -18   6  11      272.25      235.72     41.87 o 
 -16   6  11       16.20      -31.94     31.94 o 
 -14   6  11      999.60     1050.26     61.18 o 
 -12   6  11     7265.59     7227.59    193.41 o 
 -10   6  11    15687.82    16466.67    371.56 o 
  -8   6  11    17722.41    18210.77    403.48 o 
  -6   6  11    16888.10    17255.67    382.03 o 
  -4   6  11     1357.47     1467.28     89.26 o 
  -2   6  11       64.57       96.24     33.92 o 
   0   6  11      445.70      472.99     47.10 o 
   2   6  11       10.15       48.41     29.78 o 
   4   6  11     1085.37     1083.27     85.77 o 
   6   6  11     3253.69     3140.29    121.72 o 
   8   6  11     6063.19     5766.75    217.28 o 
  10   6  11     3400.08     3662.67    244.09 o 
 -23   7  11     2298.73     2142.06    123.80 o 
 -21   7  11     1373.64     1367.88    107.76 o 
 -19   7  11      865.55      811.71     71.27 o 
 -17   7  11      508.56      425.30     51.78 o 
 -15   7  11       75.34       96.91     43.33 o 
 -13   7  11     1607.05     1739.20     91.95 o 
 -11   7  11     2123.30     2005.63     90.75 o 
  -9   7  11     5122.98     5507.97    169.75 o 
  -7   7  11     5651.04     5447.84    165.30 o 
  -5   7  11     1372.14     1566.29     81.23 o 
  -3   7  11     2393.85     2383.46     98.75 o 
  -1   7  11        3.06       49.42     32.22 o 
   1   7  11      261.79      326.15     50.27 o 
   3   7  11      660.25      648.94     60.26 o 
   5   7  11     1291.15     1407.48    108.98 o 
   7   7  11     1680.84     1580.90    163.18 o 
 -18   8  11       46.49      120.04     71.09 o 
 -16   8  11        1.37      -15.20     34.88 o 
 -14   8  11        6.35       18.71     34.52 o 
 -12   8  11        2.89      -28.34     35.87 o 
 -10   8  11      119.81      233.82     45.27 o 
  -8   8  11       29.51       51.07     36.76 o 
  -6   8  11       98.05       81.13     43.08 o 
  -4   8  11        0.88       19.20     42.40 o 
  -2   8  11       52.42       36.36     34.36 o 
   0   8  11      240.53      154.68     50.18 o 
   2   8  11       36.47        8.21     37.09 o 
 -34   0  12     5021.19     4939.97    261.45 o 
 -32   0  12     3632.80     3762.33    204.67 o 
 -30   0  12     8464.78     8365.41    235.75 o 
 -28   0  12     7737.88     7846.97    217.76 o 
 -26   0  12     1202.52     1236.19     68.17 o 
 -24   0  12      637.76      667.15     43.58 o 
 -22   0  12     6697.82     6716.32    159.52 o 
 -20   0  12     5959.05     5800.22    131.74 o 
 -18   0  12    17651.92    17352.30    423.85 o 
 -16   0  12    19225.51    19239.76    601.08 o 
 -14   0  12    36022.80    36856.74    709.33 o 
 -12   0  12    19419.73    19801.24    384.41 o 
 -10   0  12     2504.40     2725.02    133.68 o 
  -8   0  12    11963.39    13184.94    406.28 o 
  -6   0  12     9733.80    10534.05    323.59 o 
  -4   0  12     4013.50     4039.36     86.83 o 
  -2   0  12    16510.17    16788.06    364.55 o 
   0   0  12     5343.68     5625.90    116.43 o 
   2   0  12    25102.35    24011.55    669.66 o 
   4   0  12     2970.64     3040.03    175.17 o 
   6   0  12    14493.62    15519.90    434.02 o 
   8   0  12     2222.07     2265.43    122.24 o 
  10   0  12      922.20      892.32     90.80 o 
  12   0  12     3190.74     3475.98    186.90 o 
  14   0  12      691.08      650.11    129.82 o 
  16   0  12     2937.83     3243.64    220.84 o 
  18   0  12      294.54      207.03     90.74 o 
 -35   1  12       91.41      110.54     62.47 o 
 -33   1  12       31.30       64.43     37.54 o 
 -31   1  12     1740.04     1824.05     77.88 o 
 -29   1  12      892.25      969.93     71.48 o 
 -27   1  12     2848.60     2954.91     79.43 o 
 -25   1  12     1881.64     1808.52     57.34 o 
 -23   1  12     3361.40     3107.33     69.90 o 
 -21   1  12     4979.52     4822.16     86.18 o 
 -19   1  12        3.96        8.57     16.44 o 
 -17   1  12     6690.76     6472.51    124.39 o 
 -15   1  12     2589.09     2525.69     49.51 o 
 -13   1  12    11749.73    12016.83    137.49 o 
 -11   1  12    13789.28    13229.99    137.11 o 
  -9   1  12     4307.28     4104.25     73.84 o 
  -7   1  12    25845.17    26473.92    265.76 o 
  -5   1  12     8955.97     9747.01    115.29 o 
  -3   1  12     1090.11      958.18     37.19 o 
  -1   1  12     3121.19     3223.29     85.20 o 
   1   1  12     1408.38     1424.13     34.39 o 
   3   1  12     5724.71     5436.89     89.78 o 
   5   1  12     2665.64     2655.81     62.62 o 
   7   1  12     1332.95     1393.15     69.73 o 
   9   1  12     1755.22     1713.20     79.53 o 
  11   1  12     1201.85     1188.41     72.43 o 
  13   1  12      592.67      620.72     65.72 o 
  15   1  12      261.48      317.27     54.11 o 
  17   1  12      201.02      227.54     54.81 o 
 -34   2  12      237.52      304.61     94.47 o 
 -32   2  12        7.07       17.06     50.06 o 
 -30   2  12      507.58      573.33     40.65 o 
 -28   2  12       85.89      175.72     31.30 o 
 -26   2  12      261.81      319.57     31.89 o 
 -24   2  12      421.61      343.35     29.61 o 
 -22   2  12       35.67      172.28     50.45 o 
 -20   2  12      607.65      543.85     22.08 o 
 -18   2  12       65.47       80.98     16.79 o 
 -16   2  12     1244.72     1212.87     23.32 o 
 -14   2  12       82.14      103.07     13.94 o 
 -12   2  12      501.97      281.80     19.54 o 
 -10   2  12     7097.51     7535.14    109.93 o 
  -8   2  12      796.42      869.35     46.93 o 
  -6   2  12     2814.11     2738.29     62.92 o 
  -4   2  12      578.64      623.86     26.89 o 
  -2   2  12      296.75      350.62     23.30 o 
   0   2  12     2855.97     2781.72     52.79 o 
   2   2  12      154.37      159.09     16.59 o 
   4   2  12       37.17       31.05     15.56 o 
   6   2  12        6.89      -47.18     47.18 o 
   8   2  12        2.21      -28.84     51.77 o 
  10   2  12       78.77       76.02     40.25 o 
  12   2  12      546.99      584.52     63.36 o 
  14   2  12       34.70       49.46     40.17 o 
  16   2  12        9.19       21.58     35.44 o 
 -33   3  12        2.14      -26.17     82.53 o 
 -31   3  12      654.71      767.08     76.24 o 
 -29   3  12        1.71      -13.09     49.01 o 
 -27   3  12     2116.60     2147.76     93.86 o 
 -25   3  12     2025.44     1931.72    101.47 o 
 -23   3  12      788.75      839.97     58.38 o 
 -21   3  12     6663.65     6495.80    162.96 o 
 -19   3  12        6.75      -23.93     25.94 o 
 -17   3  12     4337.69     4396.01    113.64 o 
 -15   3  12      321.85      264.59     36.04 o 
 -13   3  12     3874.87     4000.88     97.88 o 
 -11   3  12    14146.72    13552.73    235.53 o 
  -9   3  12     9340.67     9094.62    132.69 o 
  -7   3  12    11706.21    11499.04    184.12 o 
  -5   3  12     6718.81     6493.36    103.24 o 
  -3   3  12     4047.15     4012.85     73.44 o 
  -1   3  12      446.87      475.45     22.60 o 
   1   3  12     1038.22      973.83     41.77 o 
   3   3  12      558.94      554.18     29.86 o 
   5   3  12     1361.10     1207.42     51.56 o 
   7   3  12     1392.66     1300.69     75.38 o 
   9   3  12      801.80      686.63     73.49 o 
  11   3  12     1077.73      991.88     66.22 o 
  13   3  12       29.19      148.21     94.13 o 
  15   3  12      429.62      433.17     60.25 o 
 -32   4  12     1829.54     1985.31    208.86 o 
 -30   4  12     2590.01     2538.07    123.07 o 
 -28   4  12      865.67      949.37     69.46 o 
 -26   4  12        4.53       10.59     28.84 o 
 -24   4  12      163.84      150.76     38.50 o 
 -22   4  12     1192.28     1057.05     64.70 o 
 -20   4  12     2133.67     2115.62     78.35 o 
 -18   4  12     8321.86     8128.29    192.90 o 
 -16   4  12    13816.89    13332.86    276.10 o 
 -14   4  12    22219.48    21790.63    500.97 o 
 -12   4  12    18569.46    17934.29    339.96 o 
 -10   4  12     4030.91     3906.56    104.27 o 
  -8   4  12     3235.76     3035.71     83.81 o 
  -6   4  12     2505.36     2437.34     52.91 o 
  -4   4  12     9980.42     9359.28    124.02 o 
  -2   4  12     7587.21     7710.85    169.59 o 
   0   4  12     8423.31     8453.30    136.00 o 
   2   4  12    11402.41    11385.13    181.22 o 
   4   4  12     5503.54     5470.94    109.08 o 
   6   4  12     2895.33     3140.90     92.39 o 
   8   4  12      658.23      686.72     54.42 o 
  10   4  12      280.16      336.66     44.62 o 
  12   4  12      905.65      977.31     70.76 o 
  14   4  12      397.90      451.17     77.76 o 
 -29   5  12     2109.11     2213.37    144.24 o 
 -27   5  12     1846.90     1702.55     94.45 o 
 -25   5  12     1777.20     1769.47     92.45 o 
 -23   5  12     2181.77     2130.98     93.82 o 
 -21   5  12       21.41       27.27     28.42 o 
 -19   5  12     2032.00     2230.78     93.84 o 
 -17   5  12     2746.03     2676.20    118.84 o 
 -15   5  12     1515.70     1702.91     84.15 o 
 -13   5  12     4303.70     4222.03    129.08 o 
 -11   5  12     2513.28     2519.40     90.80 o 
  -9   5  12     3158.16     3182.84    102.49 o 
  -7   5  12     3630.14     3739.84    119.68 o 
  -5   5  12      348.29      484.07     45.63 o 
  -3   5  12      783.86      762.26     59.58 o 
  -1   5  12     1826.06     1809.52     49.06 o 
   1   5  12     3746.16     3737.75     94.94 o 
   3   5  12     2985.91     3005.97     89.08 o 
   5   5  12     1317.06     1457.71     65.24 o 
   7   5  12     2255.79     2268.14     86.79 o 
   9   5  12     1395.85     1387.01     87.41 o 
  11   5  12      770.15      858.68     75.39 o 
 -26   6  12       88.83       92.90     81.90 o 
 -24   6  12        1.94       -3.84     40.93 o 
 -22   6  12      581.74      509.07     67.78 o 
 -20   6  12      117.55      245.76     41.18 o 
 -18   6  12      278.66      375.54     46.15 o 
 -16   6  12      242.81      350.99     42.03 o 
 -14   6  12       14.08       43.32     28.01 o 
 -12   6  12      148.40      158.47     44.47 o 
 -10   6  12       37.15      159.04     56.87 o 
  -8   6  12       25.81       86.82     37.49 o 
  -6   6  12       83.61      137.79     41.42 o 
  -4   6  12      172.58      254.47     40.27 o 
  -2   6  12      104.87       99.98     41.19 o 
   0   6  12       17.24      -15.16     26.10 o 
   2   6  12        5.21       10.81     27.89 o 
   4   6  12       54.33       23.62     31.92 o 
   6   6  12       55.84       60.44     43.85 o 
   8   6  12       10.88       39.58     94.60 o 
  10   6  12        0.06      -18.72    119.74 o 
 -23   7  12     1029.71     1068.25     89.24 o 
 -21   7  12     1919.56     1779.80    111.36 o 
 -19   7  12      190.59      188.26     62.45 o 
 -17   7  12       21.99       -6.78     33.54 o 
 -15   7  12        7.01       31.50     34.74 o 
 -13   7  12      817.21      851.60     66.00 o 
 -11   7  12     1017.31     1111.31     78.75 o 
  -9   7  12      943.99      799.98     69.22 o 
  -7   7  12     1070.86     1158.23     77.11 o 
  -5   7  12     1357.15     1368.58     75.71 o 
  -3   7  12     1424.00     1399.97     82.40 o 
  -1   7  12       58.85       35.48     32.25 o 
   1   7  12      125.98      145.40     41.52 o 
   3   7  12      409.13      566.72     61.77 o 
   5   7  12      699.96      519.74     76.13 o 
 -16   8  12     3322.98     3256.28    143.86 o 
 -14   8  12     2450.20     2659.58    140.20 o 
 -12   8  12     1353.38     1212.64     83.04 o 
 -10   8  12      960.98     1091.55     77.51 o 
  -8   8  12      540.61      668.41     66.83 o 
  -6   8  12      524.72      474.85     63.88 o 
  -4   8  12      427.45      395.37     69.07 o 
  -2   8  12     1425.53     1311.37    104.99 o 
   0   8  12     1707.92     1573.98    117.11 o 
 -35   1  13      380.92      381.66     86.93 o 
 -33   1  13      741.98      744.14     73.48 o 
 -31   1  13     2500.02     2594.96     87.62 o 
 -29   1  13      160.73      255.33     71.93 o 
 -27   1  13     3526.39     3482.97     92.21 o 
 -25   1  13        6.64        4.10     17.22 o 
 -23   1  13      845.19      836.10     42.81 o 
 -21   1  13     3215.06     3201.05     62.53 o 
 -19   1  13      481.11      518.87     23.75 o 
 -17   1  13     5737.37     5788.06     83.31 o 
 -15   1  13      184.72      178.62     27.28 o 
 -13   1  13    10690.14    11123.98    131.09 o 
 -11   1  13    10073.92    10102.96    131.22 o 
  -9   1  13     1329.95     1402.92     43.20 o 
  -7   1  13     9225.38     9617.52    119.21 o 
  -5   1  13     3012.46     3019.25     59.41 o 
  -3   1  13     5445.57     5596.33     83.42 o 
  -1   1  13     8913.52     9001.00    127.04 o 
   1   1  13    10507.93    10187.20    142.57 o 
   3   1  13     4460.43     4500.51     76.39 o 
   5   1  13     8794.70     8751.18    205.98 o 
   7   1  13     2002.63     1943.34     84.57 o 
   9   1  13      665.09      653.87     54.56 o 
  11   1  13      549.64      511.52     54.10 o 
  13   1  13        3.14       -2.64     29.94 o 
  15   1  13      276.54      317.44     59.12 o 
 -34   2  13      310.33      380.39    129.95 o 
 -32   2  13       24.56       22.37     29.79 o 
 -30   2  13     1962.42     1816.04     67.65 o 
 -28   2  13     4885.89     4967.73    118.94 o 
 -26   2  13     6797.00     6827.88    133.75 o 
 -24   2  13    10832.49    10601.26    169.60 o 
 -22   2  13     9817.78     9782.95    179.35 o 
 -20   2  13     3551.58     3449.02     83.11 o 
 -18   2  13      266.93      273.59     20.62 o 
 -16   2  13      631.86      628.86     24.86 o 
 -14   2  13    18313.23    18305.39    235.73 o 
 -12   2  13    23161.23    24006.87    296.30 o 
 -10   2  13    26091.69    24596.71    404.76 o 
  -8   2  13    34942.11    33618.49    335.33 o 
  -6   2  13     1982.85     2017.20     45.07 o 
  -4   2  13     5825.82     5917.51     87.81 o 
  -2   2  13      671.20      683.89     31.15 o 
   0   2  13      194.74      194.56     25.31 o 
   2   2  13     5610.10     5662.83     95.40 o 
   4   2  13    10183.42    10134.56    184.24 o 
   6   2  13    16910.04    17669.89    373.50 o 
   8   2  13     5832.46     5990.27    177.69 o 
  10   2  13     3751.78     3829.18    138.61 o 
  12   2  13      312.80      297.26     53.85 o 
  14   2  13        3.64        9.45     31.38 o 
  16   2  13       92.49      100.13     45.71 o 
 -33   3  13      214.44      194.32     71.05 o 
 -31   3  13      346.83      372.09     54.25 o 
 -29   3  13     1346.51     1382.55     78.78 o 
 -27   3  13     3645.62     3159.89    121.80 o 
 -25   3  13     1048.98     1113.62     84.51 o 
 -23   3  13     5835.83     5765.95    154.78 o 
 -21   3  13     2660.87     2717.11     93.61 o 
 -19   3  13     6996.15     7042.36    159.05 o 
 -17   3  13     9005.87     8878.41    191.08 o 
 -15   3  13     2570.16     2679.97     80.69 o 
 -13   3  13    15524.05    14890.51    276.75 o 
 -11   3  13     9849.26    10083.42    205.16 o 
  -9   3  13     6547.17     6254.31    101.63 o 
  -7   3  13     2622.16     2645.34     57.36 o 
  -5   3  13     2181.32     2105.87     41.96 o 
  -3   3  13        8.02       -1.59     11.88 o 
  -1   3  13      263.95      360.19     23.52 o 
   1   3  13     5087.96     5119.14     94.37 o 
   3   3  13      663.24      699.77     37.74 o 
   5   3  13     3071.76     2931.24     84.54 o 
   7   3  13     2205.88     2338.24     93.79 o 
   9   3  13     1009.58      885.18     64.39 o 
  11   3  13      202.22      226.14     49.67 o 
  13   3  13        7.65        0.50     30.99 o 
  15   3  13      127.74       72.82     41.76 o 
 -32   4  13      307.60      479.72    127.46 o 
 -30   4  13        9.60      -20.03     37.85 o 
 -28   4  13       10.62      -25.25     34.77 o 
 -26   4  13       37.20      124.15     59.91 o 
 -24   4  13       39.12      147.48     72.97 o 
 -22   4  13       63.12       69.45     28.72 o 
 -20   4  13        6.72       -0.58     24.80 o 
 -18   4  13     2861.17     2957.27    168.74 o 
 -16   4  13      887.42     1003.68     60.65 o 
 -14   4  13        0.16       -0.59     26.45 o 
 -12   4  13       10.09      -17.71     35.72 o 
 -10   4  13      749.83      886.01     50.85 o 
  -8   4  13       67.44      113.30     25.67 o 
  -6   4  13     5788.69     5823.11    124.79 o 
  -4   4  13      154.21      212.24     25.15 o 
  -2   4  13      632.92      589.63     30.75 o 
   0   4  13       61.35        8.93     18.01 o 
   2   4  13      109.56      208.75     45.95 o 
   4   4  13      586.16      559.70     36.42 o 
   6   4  13      204.73      231.83     34.28 o 
   8   4  13       91.46       61.61     33.77 o 
  10   4  13       44.56       84.09     36.06 o 
  12   4  13       18.14       18.74     38.07 o 
 -29   5  13      826.01      766.99     87.28 o 
 -27   5  13      646.30      620.46     77.83 o 
 -25   5  13      379.38      432.72     60.35 o 
 -23   5  13      309.31      317.63     42.42 o 
 -21   5  13      791.58      755.38     57.02 o 
 -19   5  13     1176.03     1223.28     72.30 o 
 -17   5  13     5096.38     5154.01    160.78 o 
 -15   5  13     4094.07     4262.60    134.98 o 
 -13   5  13     6514.74     6519.72    178.81 o 
 -11   5  13     3058.13     3209.44    103.33 o 
  -9   5  13     1356.99     1281.18     65.49 o 
  -7   5  13      105.07      291.18     52.64 o 
  -5   5  13      622.02      598.37     53.44 o 
  -3   5  13     1776.56     2000.17     79.55 o 
  -1   5  13      372.70      369.69     44.98 o 
   1   5  13     1113.55     1083.50     64.27 o 
   3   5  13     1368.16     1298.82     51.13 o 
   5   5  13      879.61      798.70     53.44 o 
   7   5  13      157.74      246.31     43.43 o 
   9   5  13       91.49      134.45     71.01 o 
  11   5  13       66.89       21.66     38.30 o 
 -26   6  13     3233.68     3161.90    152.93 o 
 -24   6  13     2077.42     2178.38    109.86 o 
 -22   6  13     1797.78     1881.87    165.61 o 
 -20   6  13      112.95      114.50     43.70 o 
 -18   6  13      187.50      184.69     45.31 o 
 -16   6  13      227.46      226.75     41.93 o 
 -14   6  13     1746.59     1827.80     86.27 o 
 -12   6  13     8361.07     8101.85    236.07 o 
 -10   6  13    11490.51    11434.43    283.00 o 
  -8   6  13     9299.90     9143.71    237.95 o 
  -6   6  13     3053.89     3158.90    110.09 o 
  -4   6  13     2113.88     1985.13     91.79 o 
  -2   6  13      258.54      305.27     41.85 o 
   0   6  13      361.62      299.37     45.56 o 
   2   6  13     1379.45     1299.97     72.64 o 
   4   6  13     3304.43     3184.39    159.73 o 
   6   6  13     4780.38     4832.74    318.52 o 
   8   6  13     1723.55     1910.15    160.86 o 
 -23   7  13      946.91     1089.06     89.62 o 
 -21   7  13      293.69      429.35     61.67 o 
 -19   7  13     1338.32     1335.72     87.29 o 
 -17   7  13      126.47      144.00     42.00 o 
 -15   7  13     1321.00     1264.72     76.97 o 
 -13   7  13     1126.10      969.08     69.57 o 
 -11   7  13     2134.32     2187.53    104.12 o 
  -9   7  13     1926.71     1814.70     92.60 o 
  -7   7  13     1823.34     1666.09     91.44 o 
  -5   7  13      629.01      614.35     66.18 o 
  -3   7  13      193.02      181.56     40.98 o 
  -1   7  13      520.95      509.45     55.78 o 
   1   7  13     1057.11      986.88     75.71 o 
   3   7  13     1684.28     1788.13    114.16 o 
 -16   8  13       71.80      100.87     60.33 o 
 -14   8  13      103.60      233.06    112.83 o 
 -12   8  13       37.56      102.45     61.56 o 
 -10   8  13       74.62      137.99     49.81 o 
  -8   8  13       20.85        7.91     31.86 o 
  -6   8  13       16.33       89.94     40.10 o 
  -4   8  13        5.82       -7.72     33.56 o 
 -36   0  14      819.04      860.10    158.08 o 
 -34   0  14     4769.82     4725.89    247.23 o 
 -32   0  14     1895.21     1921.92    108.59 o 
 -30   0  14     5574.35     5166.56    168.26 o 
 -28   0  14        7.95       11.43     23.48 o 
 -26   0  14      892.04      943.38     56.42 o 
 -24   0  14      860.16      925.90     54.43 o 
 -22   0  14     1265.56     1206.51     56.78 o 
 -20   0  14    25049.06    21345.59   2518.28 o 
 -18   0  14    48712.23    48819.86   1052.84 o 
 -16   0  14    69583.56    66149.17   1457.20 o 
 -14   0  14    93041.17    91987.80   1793.43 o 
 -12   0  14    21958.71    22901.11    480.19 o 
 -10   0  14      457.03      428.63    125.72 o 
  -8   0  14     1293.20     1512.72     48.68 o 
  -6   0  14      733.02      627.36     35.14 o 
  -4   0  14    14656.55    14755.55    260.92 o 
  -2   0  14    14979.55    14998.01    284.93 o 
   0   0  14    34807.33    34748.32   1273.98 o 
   2   0  14    24575.76    23317.21    418.75 o 
   4   0  14     8947.28     9135.43    303.88 o 
   6   0  14      124.60      188.06     51.37 o 
   8   0  14     1885.00     2161.85    122.06 o 
  10   0  14       20.55      -20.42     62.36 o 
  12   0  14       81.37       85.38     60.78 o 
  14   0  14     1130.74     1313.72    165.67 o 
 -35   1  14      285.53      351.81    119.49 o 
 -33   1  14     1704.39     1590.84     73.31 o 
 -31   1  14     1430.89     1571.02     70.64 o 
 -29   1  14     1484.03     1532.79     59.40 o 
 -27   1  14     5403.67     5125.83    110.73 o 
 -25   1  14      130.75      121.94     37.20 o 
 -23   1  14       32.89       45.12     17.97 o 
 -21   1  14     2942.24     2987.01     60.62 o 
 -19   1  14     3794.59     3674.81     64.53 o 
 -17   1  14     8961.58     9034.71    118.95 o 
 -15   1  14     3917.86     3749.57     57.78 o 
 -13   1  14    11295.66    11421.06    135.65 o 
 -11   1  14     6224.94     6342.47    119.35 o 
  -9   1  14     2641.38     2670.72     48.71 o 
  -7   1  14       12.26       26.92     11.70 o 
  -5   1  14     2100.81     1897.14     48.76 o 
  -3   1  14     6292.35     6129.46    102.86 o 
  -1   1  14     7860.06     7906.45    121.97 o 
   1   1  14    13818.34    14191.33    198.28 o 
   3   1  14      661.27      723.74     37.65 o 
   5   1  14     3712.17     3587.86    117.36 o 
   7   1  14      417.71      523.58     47.90 o 
   9   1  14      182.47      276.93     51.81 o 
  11   1  14      204.29      273.45     52.18 o 
  13   1  14      139.95      275.85     64.14 o 
  15   1  14     1305.46     1446.01    153.11 o 
 -34   2  14        3.54      -44.14     48.56 o 
 -32   2  14      653.01      517.63     63.05 o 
 -30   2  14      203.93      313.11     42.80 o 
 -28   2  14      437.62      432.91     44.10 o 
 -26   2  14      387.25      451.87     45.65 o 
 -24   2  14        2.02       -1.70     18.02 o 
 -22   2  14      501.49      461.86     32.58 o 
 -20   2  14      247.19      229.85     23.30 o 
 -18   2  14     1302.82     1296.09     42.04 o 
 -16   2  14       27.36       30.30     12.78 o 
 -14   2  14     1085.30     1165.33     43.89 o 
 -12   2  14      764.08      680.88     54.02 o 
 -10   2  14      528.07      458.44     36.01 o 
  -8   2  14     4491.39     4479.90     68.26 o 
  -6   2  14     1248.44     1288.35     33.04 o 
  -4   2  14      166.37      194.93     19.68 o 
  -2   2  14        4.71      111.34     48.85 o 
   0   2  14        2.74       37.41     15.99 o 
   2   2  14      305.20      394.79     26.97 o 
   4   2  14     1030.08     1093.50     55.54 o 
   6   2  14      301.78      199.63     51.06 o 
   8   2  14      124.44      156.23     44.12 o 
  10   2  14      110.87       33.43     34.57 o 
  12   2  14       98.48       83.95     42.94 o 
  14   2  14       51.67       -2.94     32.54 o 
 -33   3  14      876.04      929.69    119.00 o 
 -31   3  14     1048.81     1030.19     78.31 o 
 -29   3  14      581.76      503.43     57.52 o 
 -27   3  14     2526.93     2628.58    110.77 o 
 -25   3  14      359.31      425.48     57.06 o 
 -23   3  14      968.25     1044.63     62.48 o 
 -21   3  14     3364.03     3316.33    110.98 o 
 -19   3  14      364.85      497.04     41.92 o 
 -17   3  14     3920.44     3943.54    112.83 o 
 -15   3  14      685.04      645.53     46.75 o 
 -13   3  14     4430.78     4530.72    123.57 o 
 -11   3  14     2549.39     2398.59     51.13 o 
  -9   3  14     1393.35     1395.25     40.88 o 
  -7   3  14     2032.24     2031.97     55.58 o 
  -5   3  14     1998.26     1872.94     42.26 o 
  -3   3  14     3592.05     3587.50     67.93 o 
  -1   3  14     4152.26     4076.82     93.75 o 
   1   3  14     2763.45     2766.70     67.19 o 
   3   3  14     2552.54     2532.96     63.83 o 
   5   3  14     4288.02     4097.86    132.04 o 
   7   3  14      132.95      134.40     35.57 o 
   9   3  14      533.40      543.79     52.87 o 
  11   3  14       85.93      113.80     45.14 o 
  13   3  14      315.82      344.26     65.76 o 
 -32   4  14     4007.84     4216.07    247.34 o 
 -30   4  14     3329.34     3536.76    152.36 o 
 -28   4  14     1199.81     1606.00    253.41 o 
 -26   4  14        5.74       13.95     30.20 o 
 -24   4  14       27.49       87.37     32.23 o 
 -22   4  14       34.52       58.69     30.64 o 
 -20   4  14     4053.81     4142.83    127.90 o 
 -18   4  14    22866.47    22832.87    467.14 o 
 -16   4  14    24757.19    25400.18    514.28 o 
 -14   4  14    15609.73    15842.73    331.29 o 
 -12   4  14     1772.06     1952.88     74.07 o 
 -10   4  14       58.81       36.95     24.68 o 
  -8   4  14     2223.23     2286.34     79.74 o 
  -6   4  14     2352.52     2442.08     98.01 o 
  -4   4  14     5499.98     5191.61    112.43 o 
  -2   4  14     7408.87     7258.07    197.55 o 
   0   4  14    21586.76    21584.17    429.46 o 
   2   4  14    12588.28    12675.97    219.05 o 
   4   4  14     4991.98     4746.41    122.10 o 
   6   4  14      968.58     1038.79     64.11 o 
   8   4  14       52.92       62.13     47.22 o 
  10   4  14      147.80       53.30     38.90 o 
  12   4  14       33.30        0.58     31.06 o 
 -29   5  14     1677.66     1579.31    100.93 o 
 -27   5  14      513.74      322.85     52.04 o 
 -25   5  14      126.17      163.13     48.00 o 
 -23   5  14      138.32      128.83     39.24 o 
 -21   5  14      750.77      887.44     60.89 o 
 -19   5  14     4177.92     3933.08    138.60 o 
 -17   5  14     2632.03     2795.24    111.01 o 
 -15   5  14     9456.04     9538.74    235.37 o 
 -13   5  14     7932.78     7626.72    196.89 o 
 -11   5  14     3704.34     3740.16    116.04 o 
  -9   5  14      789.12      675.05     53.07 o 
  -7   5  14       51.80      143.06     32.60 o 
  -5   5  14     1849.93     1796.10     85.66 o 
  -3   5  14     2056.82     2039.97     84.13 o 
  -1   5  14     2609.60     2612.60     80.81 o 
   1   5  14     3520.31     3349.97    102.92 o 
   3   5  14     1142.64     1126.76     58.40 o 
   5   5  14      385.53      500.93     84.98 o 
   7   5  14      151.60      214.39     70.25 o 
   9   5  14       30.01       19.79     43.44 o 
 -26   6  14      198.32      253.80     55.06 o 
 -24   6  14       20.60       74.87     84.96 o 
 -22   6  14       20.30        8.75     32.31 o 
 -20   6  14        0.10       12.54     33.92 o 
 -18   6  14        4.78       25.81     31.29 o 
 -16   6  14      502.06      593.25     55.36 o 
 -14   6  14      120.06       78.91     35.90 o 
 -12   6  14       99.50      155.56     55.26 o 
 -10   6  14      206.76      262.74     72.94 o 
  -8   6  14       58.50       17.76     33.54 o 
  -6   6  14     1425.98     1436.99     87.74 o 
  -4   6  14       64.72      111.98     35.01 o 
  -2   6  14      517.61      641.75     59.35 o 
   0   6  14       35.72       35.97     32.52 o 
   2   6  14      128.74      177.98     39.32 o 
   4   6  14       49.49       49.36     44.73 o 
   6   6  14      194.42      198.30     72.70 o 
 -23   7  14      907.86      985.84     85.99 o 
 -21   7  14      214.30      260.23     54.58 o 
 -19   7  14      996.92      982.96     73.74 o 
 -17   7  14      724.82      632.87     88.98 o 
 -15   7  14      340.67      324.96     51.98 o 
 -13   7  14      709.64      713.12    101.84 o 
 -11   7  14      580.73      569.85     57.65 o 
  -9   7  14     1999.30     1929.81    107.60 o 
  -7   7  14     1581.37     1631.12     95.42 o 
  -5   7  14      280.48      337.75     50.40 o 
  -3   7  14      364.71      505.70     61.24 o 
  -1   7  14      300.43      327.20     52.27 o 
   1   7  14      119.96       94.60     49.78 o 
 -14   8  14     2655.52     2802.02    142.04 o 
 -12   8  14     1448.67     1501.04    104.99 o 
 -10   8  14      167.34      246.02     51.29 o 
  -8   8  14        5.51       93.23     57.31 o 
  -6   8  14      144.09      249.42     73.29 o 
 -35   1  15      163.30      234.88     72.82 o 
 -33   1  15     2952.12     3145.12    115.73 o 
 -31   1  15     1648.17     1517.65     62.19 o 
 -29   1  15     1678.12     1602.51     66.76 o 
 -27   1  15     3890.88     3953.58    104.17 o 
 -25   1  15     2102.21     2051.48     56.87 o 
 -23   1  15     1225.00     1281.44     45.81 o 
 -21   1  15     7545.83     7257.10    122.43 o 
 -19   1  15     7342.59     7372.57    112.58 o 
 -17   1  15    13320.13    13196.57    169.56 o 
 -15   1  15     8917.32     8477.27    112.20 o 
 -13   1  15     5073.98     5113.57     77.69 o 
 -11   1  15     3080.01     3146.09     58.42 o 
  -9   1  15        6.24       57.87     27.87 o 
  -7   1  15       26.38       87.97     29.96 o 
  -5   1  15       25.53      -10.25     14.69 o 
  -3   1  15     1425.07     1501.06     42.72 o 
  -1   1  15     4921.15     4837.58     91.40 o 
   1   1  15     1652.03     1679.78     47.85 o 
   3   1  15     1772.16     1893.40     78.14 o 
   5   1  15     2363.07     2196.75     89.42 o 
   7   1  15      246.71      275.50     43.59 o 
   9   1  15      565.82      644.22     62.83 o 
  11   1  15      116.17      181.48     42.59 o 
  13   1  15      555.99      595.39     71.75 o 
 -34   2  15      525.81      466.42     93.10 o 
 -32   2  15        3.53       81.39     37.56 o 
 -30   2  15      701.44      766.69     59.60 o 
 -28   2  15     1247.82     1098.52     74.32 o 
 -26   2  15     6148.68     6045.50    169.74 o 
 -24   2  15    11414.39    11059.98    250.28 o 
 -22   2  15     1204.49     1227.97     44.78 o 
 -20   2  15     9785.69     9439.21    161.78 o 
 -18   2  15     7427.10     7150.89    147.13 o 
 -16   2  15     1252.44     1112.80     35.39 o 
 -14   2  15     5422.90     5523.19     95.20 o 
 -12   2  15     5173.27     5173.44     92.66 o 
 -10   2  15    21876.58    21151.32    288.38 o 
  -8   2  15    12805.97    12680.57    162.55 o 
  -6   2  15     7582.72     7732.64    114.25 o 
  -4   2  15    12670.43    13038.21    188.63 o 
  -2   2  15     1485.26     1434.00     43.96 o 
   0   2  15     8633.33     8216.33    143.69 o 
   2   2  15     1602.09     1566.99     47.01 o 
   4   2  15     2647.41     2443.37     94.27 o 
   6   2  15     2592.81     2508.06    102.14 o 
   8   2  15      750.28      802.24     67.02 o 
  10   2  15     1450.91     1488.32     85.79 o 
  12   2  15      126.96       78.50     42.13 o 
 -33   3  15      769.82      848.13     92.06 o 
 -31   3  15      253.96      210.46     52.65 o 
 -29   3  15      407.69      472.95     66.87 o 
 -27   3  15       14.23       60.75     32.72 o 
 -25   3  15      155.91      189.62     42.51 o 
 -23   3  15      262.55      358.26     46.74 o 
 -21   3  15     1815.63     2051.89     89.38 o 
 -19   3  15     3516.46     3066.71     98.07 o 
 -17   3  15     1602.89     1794.48     74.30 o 
 -15   3  15     8623.87     8569.67    188.21 o 
 -13   3  15     2827.54     2682.71     88.46 o 
 -11   3  15     3240.10     3202.92     65.52 o 
  -9   3  15     5969.96     5665.57    106.52 o 
  -7   3  15      303.10      328.35     26.91 o 
  -5   3  15     7054.76     6261.89    112.22 o 
  -3   3  15     9751.72    10134.51    161.77 o 
  -1   3  15     3437.39     3422.10     86.98 o 
   1   3  15     4124.72     4095.12     90.61 o 
   3   3  15     2728.52     2624.10     83.01 o 
   5   3  15     1830.28     1634.12     79.53 o 
   7   3  15      433.54      462.24     55.80 o 
   9   3  15      193.33      233.27     43.85 o 
  11   3  15      155.99      161.29     63.56 o 
 -32   4  15      236.31      406.68     88.33 o 
 -30   4  15        3.43        1.71     30.93 o 
 -28   4  15      106.16      116.20     40.22 o 
 -26   4  15      451.06      525.78     56.18 o 
 -24   4  15        1.97       58.76     64.75 o 
 -22   4  15      262.62      273.00     42.79 o 
 -20   4  15        1.18       22.46     61.71 o 
 -18   4  15      882.62      856.18     73.16 o 
 -16   4  15       20.39      117.35     36.05 o 
 -14   4  15      404.64      467.03     46.26 o 
 -12   4  15      114.33      173.63     32.24 o 
 -10   4  15       74.26      231.72     35.90 o 
  -8   4  15      599.01      601.70     54.58 o 
  -6   4  15      230.50      217.27     25.57 o 
  -4   4  15      115.09      217.74     37.30 o 
  -2   4  15       10.05       32.73     19.36 o 
   0   4  15        6.89      -10.06     24.07 o 
   2   4  15       42.64       64.84     24.27 o 
   4   4  15       54.31       32.15     30.62 o 
   6   4  15        2.41       20.52     27.18 o 
   8   4  15       38.75        3.20     33.22 o 
  10   4  15      119.60      133.74     41.15 o 
 -29   5  15      629.68      747.32     77.51 o 
 -27   5  15      605.44      533.29     80.20 o 
 -25   5  15      176.41      244.05     50.81 o 
 -23   5  15      174.54      207.39     43.55 o 
 -21   5  15        3.21       16.72     27.67 o 
 -19   5  15      887.98      911.28     68.69 o 
 -17   5  15     5359.33     5097.47    161.14 o 
 -15   5  15     1831.04     1804.28     88.77 o 
 -13   5  15     3073.39     2854.32    104.47 o 
 -11   5  15      744.21      675.11     51.06 o 
  -9   5  15     1220.58     1265.86     72.66 o 
  -7   5  15      285.44      421.20     48.62 o 
  -5   5  15      350.72      376.65     49.62 o 
  -3   5  15     1630.87     1593.83     78.88 o 
  -1   5  15     3881.75     4011.37    137.61 o 
   1   5  15     2884.95     2778.80     95.68 o 
   3   5  15      915.49      921.09     69.13 o 
   5   5  15     1225.18     1270.78    127.37 o 
   7   5  15       39.07       37.35     48.67 o 
 -26   6  15     2553.01     2639.00    140.42 o 
 -24   6  15     4229.73     4172.73    172.26 o 
 -22   6  15     3024.26     3113.00    166.33 o 
 -20   6  15     2167.28     2197.58    124.40 o 
 -18   6  15      870.30      887.63     70.95 o 
 -16   6  15     1305.97     1261.85     78.06 o 
 -14   6  15      802.84      896.69     63.65 o 
 -12   6  15     1827.51     1906.34     95.47 o 
 -10   6  15     3462.70     3334.58    123.63 o 
  -8   6  15     2035.91     2062.90     97.47 o 
  -6   6  15     3360.77     3575.09    124.45 o 
  -4   6  15     1139.45     1362.45     81.89 o 
  -2   6  15     1106.17     1118.97     73.28 o 
   0   6  15     1230.16     1359.61     80.34 o 
   2   6  15      987.27     1008.68     93.43 o 
   4   6  15     1114.92     1222.79    123.81 o 
 -21   7  15     1573.90     1723.60    134.43 o 
 -19   7  15     2040.08     1838.39    107.59 o 
 -17   7  15      747.44      848.24     80.19 o 
 -15   7  15     1651.62     1712.97     95.02 o 
 -13   7  15     1039.97     1127.72     78.29 o 
 -11   7  15      645.44      731.47     72.89 o 
  -9   7  15     1136.90     1155.19     75.66 o 
  -7   7  15      692.67      669.64     60.84 o 
  -5   7  15      911.08      909.66     79.65 o 
  -3   7  15     1106.08     1208.17     86.10 o 
  -1   7  15      831.12      863.93     75.76 o 
 -34   0  16     6600.92     6297.88    335.95 o 
 -32   0  16     4541.86     4399.30    165.58 o 
 -30   0  16     5147.70     5627.82    455.49 o 
 -28   0  16      170.32      140.08     42.09 o 
 -26   0  16      214.11      247.27     36.25 o 
 -24   0  16     1395.30     1530.76     67.26 o 
 -22   0  16     2451.45     2302.94    108.72 o 
 -20   0  16    17876.00    18105.17    576.18 o 
 -18   0  16    23920.28    23432.65    548.30 o 
 -16   0  16    15323.64    15083.31    367.16 o 
 -14   0  16     5580.34     5284.26    213.10 o 
 -12   0  16      281.83      442.29     65.60 o 
 -10   0  16      332.38      510.83     36.03 o 
  -8   0  16      121.96      188.12     28.65 o 
  -6   0  16     1391.03     1503.00     69.97 o 
  -4   0  16    16623.10    16896.97    334.08 o 
  -2   0  16    25084.13    25404.42    488.11 o 
   0   0  16    38931.35    39905.56    756.28 o 
   2   0  16     5228.93     4912.09    188.54 o 
   4   0  16      243.52      430.89     71.59 o 
   6   0  16      246.32      287.54     68.63 o 
   8   0  16        3.86       69.96     82.65 o 
  10   0  16      189.69      321.83     81.78 o 
  12   0  16      951.63      963.29    156.59 o 
 -35   1  16      275.77      266.68     71.75 o 
 -33   1  16     1127.28     1233.74     65.99 o 
 -31   1  16      738.04      682.28     53.66 o 
 -29   1  16     1003.44      919.14     54.11 o 
 -27   1  16      316.53      420.76     33.20 o 
 -25   1  16     2956.42     2824.60     67.52 o 
 -23   1  16     2882.06     2848.15     64.45 o 
 -21   1  16     3381.44     3198.97     66.02 o 
 -19   1  16     4995.64     4910.26     84.00 o 
 -17   1  16     5568.50     5430.62     84.82 o 
 -15   1  16     9612.16     9283.04    127.02 o 
 -13   1  16     1188.94     1232.59     32.24 o 
 -11   1  16     2021.63     1874.10     42.24 o 
  -9   1  16     1213.61     1227.31     36.44 o 
  -7   1  16     2923.68     2885.92     68.91 o 
  -5   1  16     4294.65     4220.52     80.24 o 
  -3   1  16     6876.87     7179.78    123.14 o 
  -1   1  16     4441.71     4351.00     87.58 o 
   1   1  16      346.56      372.47     33.98 o 
   3   1  16     2902.10     2846.79     99.36 o 
   5   1  16      141.56      227.11     59.77 o 
   7   1  16        1.64        5.50     25.10 o 
   9   1  16      447.24      512.51     59.86 o 
  11   1  16      464.26      612.74     69.51 o 
 -34   2  16      115.68      124.39     63.46 o 
 -32   2  16        0.14       18.43     34.21 o 
 -30   2  16      408.68      444.49     54.63 o 
 -28   2  16       80.14       54.31     34.76 o 
 -26   2  16       36.10      108.97     41.12 o 
 -24   2  16       26.94       67.49     31.82 o 
 -22   2  16     1320.45     1301.99     50.56 o 
 -20   2  16        5.09       29.93     25.12 o 
 -18   2  16     4820.05     4668.92     93.43 o 
 -16   2  16      926.62      888.99     34.50 o 
 -14   2  16      179.08      199.07     19.20 o 
 -12   2  16      900.14      935.19     37.27 o 
 -10   2  16      594.94      410.07     38.12 o 
  -8   2  16      312.55      366.59     44.15 o 
  -6   2  16      717.26      766.28     34.68 o 
  -4   2  16      114.04      162.50     31.14 o 
  -2   2  16       11.93       99.58     20.94 o 
   0   2  16        2.45        0.24     14.61 o 
   2   2  16      152.88      166.65     26.63 o 
   4   2  16      321.56      363.53     46.31 o 
   6   2  16        0.23       23.03     28.71 o 
   8   2  16       40.98        7.77     33.52 o 
  10   2  16       25.94      -13.34     34.02 o 
 -33   3  16      965.76      869.82     72.96 o 
 -31   3  16       20.26       78.41     48.11 o 
 -29   3  16      210.75      317.75     50.99 o 
 -27   3  16     1742.57     1740.24     82.79 o 
 -25   3  16     1171.31     1292.01     75.54 o 
 -23   3  16     4581.59     4800.82    152.98 o 
 -21   3  16     2729.35     2673.35    121.93 o 
 -19   3  16     3763.81     3954.22    118.53 o 
 -17   3  16     6345.10     5668.18    150.98 o 
 -15   3  16     1237.13     1309.53     67.94 o 
 -13   3  16      836.52      913.38     53.70 o 
 -11   3  16     1742.13     1617.12     69.04 o 
  -9   3  16     2378.82     2327.90     64.60 o 
  -7   3  16     3393.77     3292.90     82.52 o 
  -5   3  16      767.91      769.28     51.24 o 
  -3   3  16     1588.26     1614.64     49.87 o 
  -1   3  16     2698.35     2759.50     80.87 o 
   1   3  16      666.65      681.14     40.49 o 
   3   3  16       94.10       79.61     33.00 o 
   5   3  16      272.28      323.16     59.22 o 
   7   3  16      162.19      209.51     56.59 o 
   9   3  16      865.75      925.43     91.73 o 
 -32   4  16     2042.84     1984.42    121.12 o 
 -30   4  16     1325.70     1342.75     89.52 o 
 -28   4  16      212.53      250.31     43.00 o 
 -26   4  16       21.92       25.07     31.24 o 
 -24   4  16      254.93      332.44     43.72 o 
 -22   4  16     2176.79     2121.33     96.52 o 
 -20   4  16    12773.21    12981.20    318.91 o 
 -18   4  16    16672.81    16259.78    363.38 o 
 -16   4  16    19690.05    20058.79    491.17 o 
 -14   4  16     9397.94     9374.61    226.14 o 
 -12   4  16     1189.52     1160.36     61.69 o 
 -10   4  16      406.22      572.09     43.39 o 
  -8   4  16        5.36      156.22     88.11 o 
  -6   4  16     2598.12     2436.97     73.82 o 
  -4   4  16     7755.17     7923.87    167.08 o 
  -2   4  16    10792.15    11052.25    228.48 o 
   0   4  16    10925.74    10725.87    196.03 o 
   2   4  16     2331.59     2218.50     79.18 o 
   4   4  16      318.17      365.23     47.58 o 
   6   4  16       90.33       91.30     37.65 o 
   8   4  16       17.58       -2.08     32.24 o 
 -29   5  16      915.02      923.27     76.90 o 
 -27   5  16      159.89      228.57     56.82 o 
 -25   5  16     1045.78      984.18     69.67 o 
 -23   5  16      378.53      486.93     55.00 o 
 -21   5  16      471.99      594.11     67.34 o 
 -19   5  16     2653.20     2578.37    106.61 o 
 -17   5  16     2055.62     2252.90    101.89 o 
 -15   5  16     3861.67     3799.38    129.75 o 
 -13   5  16      531.85      540.42     59.32 o 
 -11   5  16      295.07      344.05     43.31 o 
  -9   5  16     1767.01     1698.11     85.88 o 
  -7   5  16      628.84      765.05     64.61 o 
  -5   5  16     3193.38     3221.60    109.81 o 
  -3   5  16     5508.50     5573.00    163.92 o 
  -1   5  16     3824.11     4068.21    142.15 o 
   1   5  16     1872.92     1702.04    105.97 o 
   3   5  16      840.04      810.36    142.77 o 
   5   5  16      105.57       26.34     99.58 o 
   7   5  16       57.14       51.11     66.89 o 
 -26   6  16        0.32      -25.77     46.78 o 
 -24   6  16       21.09       65.52     52.10 o 
 -22   6  16       70.31      265.20     64.53 o 
 -20   6  16        3.67       34.11     36.27 o 
 -18   6  16      284.87      322.10     50.12 o 
 -16   6  16       67.36      132.35     39.66 o 
 -14   6  16        1.44       23.81     44.56 o 
 -12   6  16      144.71      181.68     73.84 o 
 -10   6  16       80.10      274.85     48.98 o 
  -8   6  16       50.28       51.12     51.71 o 
  -6   6  16       10.08       -1.80     32.72 o 
  -4   6  16       27.93       92.17     67.07 o 
  -2   6  16      108.09      212.23     46.04 o 
   0   6  16       51.43       44.46     42.70 o 
   2   6  16       19.22      101.69     74.19 o 
 -21   7  16      767.46      837.36     96.66 o 
 -19   7  16      414.00      519.87     65.33 o 
 -17   7  16      156.95      221.90     51.86 o 
 -15   7  16        9.15      -14.22     35.33 o 
 -13   7  16       86.71      107.33     51.97 o 
 -11   7  16      689.58      752.96     65.98 o 
  -9   7  16      574.50      587.06     68.46 o 
  -7   7  16     1011.08     1080.81     78.60 o 
  -5   7  16     1201.25     1313.16     86.93 o 
  -3   7  16      391.96      382.82     56.95 o 
 -35   1  17        2.78      -27.07     40.59 o 
 -33   1  17      771.30      846.02     68.23 o 
 -31   1  17       10.87      137.61     34.23 o 
 -29   1  17       62.94      102.04     27.98 o 
 -27   1  17        6.80       16.90     25.48 o 
 -25   1  17     1049.82     1144.79     42.94 o 
 -23   1  17     3170.08     3129.52     70.37 o 
 -21   1  17      426.14      398.24     36.46 o 
 -19   1  17     3899.58     4094.84     72.08 o 
 -17   1  17     6358.36     6141.38    133.79 o 
 -15   1  17     3241.24     3324.48     62.27 o 
 -13   1  17     2813.57     2821.05     55.01 o 
 -11   1  17     7620.10     7353.57    114.24 o 
  -9   1  17     3502.30     3391.13     80.57 o 
  -7   1  17    15944.75    16182.98    269.41 o 
  -5   1  17     4371.63     4322.72     89.35 o 
  -3   1  17     2494.16     2642.67     67.45 o 
  -1   1  17     3414.93     3079.41     71.32 o 
   1   1  17      191.41      233.75     29.33 o 
   3   1  17     1063.42      991.46     62.67 o 
   5   1  17       20.57       51.74     44.47 o 
   7   1  17      646.81      679.62     64.15 o 
   9   1  17      776.56      703.42     73.96 o 
  11   1  17      268.26      317.60     59.16 o 
 -34   2  17       20.54       44.79     56.27 o 
 -32   2  17       24.99      138.91     73.37 o 
 -30   2  17      736.80      795.93     61.01 o 
 -28   2  17     2295.97     2342.39    100.01 o 
 -26   2  17    12246.56    12751.83    312.49 o 
 -24   2  17    24140.88    23586.12    409.76 o 
 -22   2  17    11253.54    11454.15    206.80 o 
 -20   2  17     8760.52     8581.26    172.78 o 
 -18   2  17      938.02      942.39     58.44 o 
 -16   2  17      178.46      190.45     24.41 o 
 -14   2  17      103.51      137.06     20.33 o 
 -12   2  17      598.20      577.26     34.26 o 
 -10   2  17    17588.79    17415.99    242.57 o 
  -8   2  17    25448.83    24483.46    361.06 o 
  -6   2  17    21834.66    22255.96    343.25 o 
  -4   2  17     7008.04     6861.25    143.50 o 
  -2   2  17     2683.49     2693.48     67.12 o 
   0   2  17       45.82      115.57     22.47 o 
   2   2  17       23.88      149.47     30.94 o 
   4   2  17      183.71      178.01     37.38 o 
   6   2  17     2467.48     2373.60    110.62 o 
   8   2  17     3735.64     3833.87    163.14 o 
  10   2  17     1939.35     2143.80    128.04 o 
 -33   3  17      437.73      391.52     61.95 o 
 -31   3  17      572.66      649.74     66.79 o 
 -29   3  17      838.48      879.10     66.42 o 
 -27   3  17     1101.01     1428.47     89.65 o 
 -25   3  17     4543.08     4523.21    152.95 o 
 -23   3  17     7711.96     7908.29    220.90 o 
 -21   3  17     2584.65     2534.69     99.65 o 
 -19   3  17     3870.40     3922.70    122.25 o 
 -17   3  17     2740.54     2841.50     94.47 o 
 -15   3  17      542.31      566.42     47.50 o 
 -13   3  17       93.99      115.69     31.17 o 
 -11   3  17      140.92      119.27     21.27 o 
  -9   3  17     4620.17     4506.63    113.62 o 
  -7   3  17     3553.13     3561.20    114.05 o 
  -5   3  17     1852.53     1879.35     52.81 o 
  -3   3  17     1611.59     1680.28     52.04 o 
  -1   3  17      599.01      660.77     42.93 o 
   1   3  17      155.59      193.91     30.26 o 
   3   3  17      584.45      605.24     52.16 o 
   5   3  17      565.98      583.61     58.63 o 
   7   3  17      695.95      766.53     67.92 o 
   9   3  17     1480.40     1591.82     99.18 o 
 -32   4  17        0.94       40.05     44.12 o 
 -30   4  17       26.06       20.88     37.95 o 
 -28   4  17        2.02      -14.22     31.58 o 
 -26   4  17      251.39      398.40     54.64 o 
 -24   4  17       75.42      115.26     42.94 o 
 -22   4  17      679.35      645.72     60.51 o 
 -20   4  17       14.93       66.77     45.65 o 
 -18   4  17      735.55      736.39     84.55 o 
 -16   4  17      105.70       61.33     33.59 o 
 -14   4  17      185.68      247.40     50.99 o 
 -12   4  17      673.37      636.93     48.51 o 
 -10   4  17      116.34      126.02     34.24 o 
  -8   4  17      326.21      381.83     41.78 o 
  -6   4  17       48.51      111.39     29.91 o 
  -4   4  17      145.28      188.82     41.33 o 
  -2   4  17       47.25       27.61     26.75 o 
   0   4  17       72.24       68.51     29.48 o 
   2   4  17       23.69        4.06     35.81 o 
   4   4  17       26.18      -11.76     32.04 o 
   6   4  17       79.81        8.24     61.31 o 
 -29   5  17      887.01     1002.04    133.32 o 
 -27   5  17      762.12      867.05     96.23 o 
 -25   5  17      495.09      683.12     93.24 o 
 -23   5  17      867.32      949.41     77.86 o 
 -21   5  17     1418.38     1400.79     80.26 o 
 -19   5  17      923.01     1082.76     75.71 o 
 -17   5  17     1683.79     1857.78     89.32 o 
 -15   5  17     2099.94     2140.71     95.88 o 
 -13   5  17      524.54      621.24     53.46 o 
 -11   5  17      903.98      886.25     66.29 o 
  -9   5  17      113.91      180.40     50.22 o 
  -7   5  17      483.33      627.96     54.81 o 
  -5   5  17      531.56      655.69     57.92 o 
  -3   5  17      728.32      575.51     63.40 o 
  -1   5  17      435.32      439.71     49.49 o 
   1   5  17      524.17      501.95     66.34 o 
   3   5  17      301.62      398.68     88.79 o 
   5   5  17       61.21       77.70     44.09 o 
 -26   6  17     3677.11     3949.89    254.47 o 
 -24   6  17     3830.21     3874.93    177.44 o 
 -22   6  17     4366.38     4089.03    208.08 o 
 -20   6  17     1472.62     1368.51     89.03 o 
 -18   6  17      249.84      243.03     47.69 o 
 -16   6  17       41.30       38.98     33.30 o 
 -14   6  17      237.12      245.05     46.58 o 
 -12   6  17     2190.91     2215.91    103.90 o 
 -10   6  17     5618.49     5661.14    192.36 o 
  -8   6  17     7298.82     7292.54    225.09 o 
  -6   6  17     7339.81     7333.92    234.21 o 
  -4   6  17     2074.00     2183.16    110.74 o 
  -2   6  17      690.72      620.82     64.00 o 
   0   6  17       65.38       83.78     52.37 o 
 -19   7  17      952.90      813.34     83.75 o 
 -17   7  17      388.89      365.77     58.10 o 
 -15   7  17      221.21      106.71     41.98 o 
 -13   7  17      236.78      370.64     62.51 o 
 -11   7  17      848.02      800.42     82.07 o 
  -9   7  17     1427.93     1488.13     98.97 o 
  -7   7  17     2171.67     2106.40    150.16 o 
  -5   7  17     2109.36     2010.28    111.39 o 
 -34   0  18     1010.61     1046.46    149.99 o 
 -32   0  18     2692.89     2869.18    161.24 o 
 -30   0  18     6819.81     6277.05    201.90 o 
 -28   0  18      936.15      992.66     62.15 o 
 -26   0  18     1742.25     1471.83    256.05 o 
 -24   0  18     7771.30     7584.81    254.18 o 
 -22   0  18     7761.85     7695.70    245.23 o 
 -20   0  18    17733.13    17907.23    355.46 o 
 -18   0  18     2496.29     2397.22     77.98 o 
 -16   0  18    23017.42    21621.45   1614.06 o 
 -14   0  18     9746.50     9275.65    277.65 o 
 -12   0  18     2678.16     2729.06    114.17 o 
 -10   0  18     1907.44     1816.23    103.02 o 
  -8   0  18     1643.15     1399.30     57.25 o 
  -6   0  18    10755.30    11390.26    256.39 o 
  -4   0  18     2152.44     1985.81    159.19 o 
  -2   0  18     6423.64     6088.28    315.29 o 
   0   0  18      322.97      396.17     61.61 o 
   2   0  18     1576.64     1570.74    121.18 o 
   4   0  18      434.60      652.73     82.92 o 
   6   0  18      130.35      161.95     73.07 o 
   8   0  18     1048.92     1138.73    125.16 o 
 -35   1  18       59.45      134.16     93.00 o 
 -33   1  18      514.56      497.75     60.58 o 
 -31   1  18       64.75       57.02     28.31 o 
 -29   1  18      991.86     1065.33     58.18 o 
 -27   1  18     2125.66     2152.15     77.83 o 
 -25   1  18     2164.88     2211.62     76.34 o 
 -23   1  18     7404.76     7464.05    159.87 o 
 -21   1  18      656.09      652.72     37.03 o 
 -19   1  18     2552.50     2673.90     67.22 o 
 -17   1  18     2797.47     2725.21     58.51 o 
 -15   1  18       34.20       35.97     14.72 o 
 -13   1  18     2095.20     2109.66     51.37 o 
 -11   1  18     2553.22     2411.44     56.91 o 
  -9   1  18     6262.94     6579.29    118.90 o 
  -7   1  18    11295.16    11763.01    260.56 o 
  -5   1  18     2378.06     2445.07     71.00 o 
  -3   1  18     1664.28     1630.74     52.68 o 
  -1   1  18     1839.14     1671.63     54.78 o 
   1   1  18      880.19      892.17     84.37 o 
   3   1  18       24.21      -11.34     27.76 o 
   5   1  18      124.46      264.51     49.57 o 
   7   1  18      944.04     1039.12     83.13 o 
   9   1  18      818.33      835.58     77.36 o 
 -34   2  18       70.90       85.34     41.82 o 
 -32   2  18        7.47       10.07     27.07 o 
 -30   2  18       10.68       17.54     28.80 o 
 -28   2  18        1.91       31.52     34.04 o 
 -26   2  18      449.66      516.40     60.57 o 
 -24   2  18      831.06      810.55     95.15 o 
 -22   2  18      206.20      163.08     29.77 o 
 -20   2  18     1154.17     1106.56     43.13 o 
 -18   2  18      778.22      864.86     38.23 o 
 -16   2  18      177.17      281.39     27.03 o 
 -14   2  18       27.38       34.66     18.22 o 
 -12   2  18        8.65       11.21     19.50 o 
 -10   2  18      128.92       85.40     28.16 o 
  -8   2  18      579.58      589.17     42.08 o 
  -6   2  18       20.85       34.00     40.32 o 
  -4   2  18      260.41      322.08     36.91 o 
  -2   2  18      398.61      436.27     31.18 o 
   0   2  18       13.20       -7.17     24.58 o 
   2   2  18      127.94      192.06     36.69 o 
   4   2  18      246.95      310.15     47.89 o 
   6   2  18        5.08       15.59     47.87 o 
   8   2  18       13.02       18.37     38.58 o 
 -33   3  18      358.41      361.17     64.29 o 
 -31   3  18       14.41       21.54     35.48 o 
 -29   3  18      231.68      286.29     45.62 o 
 -27   3  18      502.86      614.58     95.02 o 
 -25   3  18     1968.40     1978.50    101.65 o 
 -23   3  18     4273.29     4474.97    154.24 o 
 -21   3  18     2296.58     2131.42     91.63 o 
 -19   3  18      755.54      789.52     59.22 o 
 -17   3  18      113.75      182.46     37.96 o 
 -15   3  18      331.50      226.65     36.39 o 
 -13   3  18      847.03      781.69     58.74 o 
 -11   3  18     3178.41     2882.44     79.98 o 
  -9   3  18     1459.13     1502.94     60.70 o 
  -7   3  18    11030.27    10994.78    259.57 o 
  -5   3  18     3733.80     3747.25    101.27 o 
  -3   3  18     2176.91     2197.79     71.29 o 
  -1   3  18      416.01      365.12     35.11 o 
   1   3  18       60.45       73.52     30.50 o 
   3   3  18      749.62      669.20     69.41 o 
   5   3  18        6.60      118.83     55.11 o 
   7   3  18      526.17      478.12     75.53 o 
 -32   4  18     2369.18     2469.99    134.09 o 
 -30   4  18     1073.70     1191.54    109.22 o 
 -28   4  18      877.71      947.48     72.45 o 
 -26   4  18      555.31      624.26     64.00 o 
 -24   4  18      230.14      255.44     49.24 o 
 -22   4  18     2057.67     2006.72     93.89 o 
 -20   4  18     1859.45     2150.91     97.76 o 
 -18   4  18     2617.46     2707.09    114.64 o 
 -16   4  18     5566.82     5475.21    163.52 o 
 -14   4  18     2544.89     2482.86     98.60 o 
 -12   4  18     1040.02      939.57     63.35 o 
 -10   4  18     1486.27     1489.43     74.48 o 
  -8   4  18     3819.79     3513.94    124.33 o 
  -6   4  18     3057.33     3067.89    112.39 o 
  -4   4  18     4076.30     4071.86    140.27 o 
  -2   4  18     5096.52     4914.98    132.82 o 
   0   4  18     1904.51     2013.17    103.63 o 
   2   4  18     1313.09     1190.87    114.17 o 
   4   4  18      517.88      541.03    137.79 o 
 -29   5  18     1094.08     1258.86    203.83 o 
 -27   5  18     1111.86     1130.62     91.15 o 
 -25   5  18     1947.55     2043.49    126.98 o 
 -23   5  18     1834.21     2078.27    118.22 o 
 -21   5  18     1680.76     1526.32     84.61 o 
 -19   5  18     1496.63     1509.81     84.08 o 
 -17   5  18     1440.38     1337.61     83.72 o 
 -15   5  18      711.27      746.13     57.96 o 
 -13   5  18     1205.81     1305.99     77.63 o 
 -11   5  18     1319.00     1238.14     75.22 o 
  -9   5  18     1251.70     1365.14     78.68 o 
  -7   5  18     1481.61     1382.16     75.34 o 
  -5   5  18     1750.66     2016.71     96.53 o 
  -3   5  18      275.63      238.65     42.89 o 
  -1   5  18      508.83      512.85     67.60 o 
   1   5  18      415.75      408.10     80.74 o 
   3   5  18      183.54      312.10    101.69 o 
 -24   6  18       66.81       78.34     53.58 o 
 -22   6  18      246.54      316.36     65.99 o 
 -20   6  18       14.03       16.37     33.32 o 
 -18   6  18      295.36      344.28     49.97 o 
 -16   6  18       32.81       13.75     31.35 o 
 -14   6  18      200.31      261.54     48.67 o 
 -12   6  18      131.30      282.20     55.45 o 
 -10   6  18       15.37        2.90     40.06 o 
  -8   6  18      185.84      272.46     60.38 o 
  -6   6  18        2.86       31.67     36.93 o 
  -4   6  18        6.54       31.77     43.96 o 
  -2   6  18       20.97       27.07     54.35 o 
 -19   7  18      429.13      450.53     65.63 o 
 -17   7  18       29.81       40.56     41.90 o 
 -15   7  18      210.22      221.91     51.40 o 
 -13   7  18        6.13      -11.91     35.67 o 
 -11   7  18      454.98      615.51     70.59 o 
  -9   7  18      703.58      832.48     76.68 o 
 -35   1  19      284.77      348.54     68.47 o 
 -33   1  19     1881.89     1839.50    125.16 o 
 -31   1  19     1053.19     1129.18     67.19 o 
 -29   1  19     3315.34     3394.07    103.62 o 
 -27   1  19     2155.32     2009.36     76.72 o 
 -25   1  19     1145.88     1167.76     55.68 o 
 -23   1  19     4249.55     4057.81    120.86 o 
 -21   1  19      519.27      502.32     36.44 o 
 -19   1  19      674.97      665.10     40.45 o 
 -17   1  19      154.78      124.44     24.06 o 
 -15   1  19       87.55      150.63     26.22 o 
 -13   1  19     1904.99     1968.47     52.28 o 
 -11   1  19     2582.29     2473.04     61.07 o 
  -9   1  19      646.74      722.54     37.02 o 
  -7   1  19     4372.50     4277.28    160.60 o 
  -5   1  19      997.65     1009.04     43.76 o 
  -3   1  19      544.22      657.18     36.46 o 
  -1   1  19      319.98      327.24     41.79 o 
   1   1  19      692.30      741.28     57.54 o 
   3   1  19     1093.56     1010.66     67.64 o 
   5   1  19      622.59      630.32     66.81 o 
   7   1  19     1799.97     1774.30    115.42 o 
 -34   2  19      260.02      285.43     56.74 o 
 -32   2  19       27.27       63.43     52.76 o 
 -30   2  19      734.22      822.55     75.82 o 
 -28   2  19     3524.56     3573.58    126.64 o 
 -26   2  19    11069.16    11821.91    304.72 o 
 -24   2  19    13007.97    12589.06    317.98 o 
 -22   2  19    10796.77    10591.74    220.55 o 
 -20   2  19     1274.69     1096.64     46.32 o 
 -18   2  19      544.89      662.93     36.07 o 
 -16   2  19      186.77      238.69     26.20 o 
 -14   2  19     1637.71     1462.40     54.10 o 
 -12   2  19    10444.67    10871.68    209.91 o 
 -10   2  19    16350.38    16335.46    292.50 o 
  -8   2  19    18964.54    17889.50    411.38 o 
  -6   2  19    12941.46    12926.55    219.50 o 
  -4   2  19      406.27      298.64     38.29 o 
  -2   2  19       72.49       73.63     22.66 o 
   0   2  19     1117.02     1196.45     63.52 o 
   2   2  19      298.79      250.23     40.40 o 
   4   2  19     1537.33     1595.06     95.15 o 
   6   2  19     2400.19     2507.85    131.18 o 
 -33   3  19       26.52       67.58     43.56 o 
 -31   3  19       73.39      185.39     65.48 o 
 -29   3  19      288.71      334.53     52.01 o 
 -27   3  19     1826.78     1870.55     93.61 o 
 -25   3  19      946.14      950.55     79.40 o 
 -23   3  19     2562.74     2739.67    120.41 o 
 -21   3  19     4785.01     4487.21    145.75 o 
 -19   3  19      917.94      878.61     61.54 o 
 -17   3  19     1071.82     1014.94     60.29 o 
 -15   3  19     1308.88     1360.93     77.31 o 
 -13   3  19     5522.09     5490.05    153.68 o 
 -11   3  19     5433.07     5411.25    126.67 o 
  -9   3  19     6524.75     6479.92    143.04 o 
  -7   3  19     5351.66     5090.29    125.87 o 
  -5   3  19     1508.59     1623.25     65.78 o 
  -3   3  19      289.71      236.60     31.36 o 
  -1   3  19       46.94       21.15     29.01 o 
   1   3  19      419.86      385.43     60.45 o 
   3   3  19      127.17       96.62     42.70 o 
   5   3  19      922.96      858.56    117.52 o 
 -30   4  19        8.36       39.29     40.73 o 
 -28   4  19      302.33      407.91     58.45 o 
 -26   4  19        0.02      -21.79     33.92 o 
 -24   4  19        9.00        7.19     29.13 o 
 -22   4  19      108.62       79.89     63.31 o 
 -20   4  19      410.53      366.33     56.06 o 
 -18   4  19        2.61      144.70     92.67 o 
 -16   4  19      158.42      222.32     44.81 o 
 -14   4  19        0.14      -18.23     32.68 o 
 -12   4  19        0.41       21.33     32.03 o 
 -10   4  19       20.66        5.73     26.68 o 
  -8   4  19      373.80      353.36     45.77 o 
  -6   4  19       63.04       24.18     28.87 o 
  -4   4  19        5.38       20.54     28.79 o 
  -2   4  19       21.42        9.87     51.41 o 
   0   4  19       15.18        0.75     37.93 o 
   2   4  19       64.49       52.09     55.75 o 
   4   4  19      328.05      211.31     77.41 o 
 -29   5  19      361.34      480.89     77.95 o 
 -27   5  19      442.33      502.31     66.24 o 
 -25   5  19      343.28      345.00     59.64 o 
 -23   5  19      352.37      390.18     55.82 o 
 -21   5  19      207.08      215.92     43.80 o 
 -19   5  19      828.15      839.83     70.73 o 
 -17   5  19      858.27      856.62     66.51 o 
 -15   5  19     2279.63     2246.02    102.39 o 
 -13   5  19     2231.66     2291.57    112.39 o 
 -11   5  19     1028.45     1152.42     74.23 o 
  -9   5  19     1487.24     1443.47     87.75 o 
  -7   5  19     1391.77     1492.45     84.22 o 
  -5   5  19      455.45      451.33     68.02 o 
  -3   5  19      970.81      975.56     86.11 o 
  -1   5  19      182.36      239.52     69.66 o 
   1   5  19      150.75      109.22     58.06 o 
 -24   6  19     3790.17     3822.57    169.35 o 
 -22   6  19     2239.15     2072.26    115.53 o 
 -20   6  19       40.22       74.09     39.49 o 
 -18   6  19       13.81       13.08     42.47 o 
 -16   6  19        2.42       37.58     38.47 o 
 -14   6  19      263.12      333.99     53.06 o 
 -12   6  19     2716.11     2574.89    120.64 o 
 -10   6  19     5589.42     5924.65    216.00 o 
  -8   6  19     5379.56     5607.76    216.42 o 
  -6   6  19     2511.44     2615.32    125.57 o 
  -4   6  19      925.86      957.95     93.29 o 
 -34   0  20     1149.12      859.61    173.51 o 
 -32   0  20     5406.10     5603.09    258.66 o 
 -30   0  20     2494.88     2620.07    142.01 o 
 -28   0  20      930.50      816.03    252.31 o 
 -26   0  20        5.82       40.15     26.74 o 
 -24   0  20      895.91     1091.67     57.68 o 
 -22   0  20       98.33      123.47     30.63 o 
 -20   0  20     1050.75      982.19     53.52 o 
 -18   0  20    12421.53    12260.24    273.04 o 
 -16   0  20    15604.27    16132.53    477.51 o 
 -14   0  20    13951.22    13474.17    392.32 o 
 -12   0  20    12634.41    13419.48    297.86 o 
 -10   0  20     4417.91     4461.41    147.61 o 
  -8   0  20      112.69       98.08     32.45 o 
  -6   0  20     1507.84     1575.63     74.23 o 
  -4   0  20      998.47      902.71     60.15 o 
  -2   0  20     1542.82     1707.54    121.36 o 
   0   0  20     5674.28     5552.59    266.28 o 
   2   0  20     4314.64     4350.21    230.74 o 
   4   0  20     2005.18     2040.29    174.01 o 
   6   0  20      726.45      593.35    101.76 o 
 -35   1  20      203.60      403.07    116.71 o 
 -33   1  20      559.66      569.55     69.69 o 
 -31   1  20     1289.79     1247.02     78.47 o 
 -29   1  20     2278.73     2252.09     87.42 o 
 -27   1  20     2675.11     2521.76     85.43 o 
 -25   1  20      757.74      723.94     69.98 o 
 -23   1  20     1385.03     1437.39     58.70 o 
 -21   1  20     3890.76     3800.83     93.60 o 
 -19   1  20      429.43      503.40     50.79 o 
 -17   1  20      348.58      367.34     34.76 o 
 -15   1  20     3207.28     3219.33     88.98 o 
 -13   1  20     5207.82     5108.71    110.35 o 
 -11   1  20     3451.73     3356.74     88.92 o 
  -9   1  20      497.31      576.31     41.56 o 
  -7   1  20     1443.90     1442.08     69.10 o 
  -5   1  20     1010.94     1129.34     47.39 o 
  -3   1  20     1148.68     1257.91     50.71 o 
  -1   1  20      243.20      333.02     43.18 o 
   1   1  20      827.57      885.79     63.17 o 
   3   1  20     1562.06     1673.20    101.01 o 
   5   1  20      617.53      683.94     73.18 o 
 -34   2  20      118.78      107.79     55.74 o 
 -32   2  20       37.70        3.77     30.74 o 
 -30   2  20       15.84       38.64     37.98 o 
 -28   2  20      967.47      906.03     75.65 o 
 -26   2  20      848.64      932.29     75.85 o 
 -24   2  20      218.12      235.18     46.91 o 
 -22   2  20      280.02      272.71     41.80 o 
 -20   2  20        7.69       22.53     28.24 o 
 -18   2  20      784.39      644.15     36.32 o 
 -16   2  20       59.09      105.98     24.37 o 
 -14   2  20        4.27        6.34     25.31 o 
 -12   2  20       26.95       24.03     23.74 o 
 -10   2  20      188.39      146.55     42.83 o 
  -8   2  20      100.30       33.66     32.17 o 
  -6   2  20      338.65      352.84     33.23 o 
  -4   2  20      108.30      159.22     24.40 o 
  -2   2  20       50.11       68.04     27.03 o 
   0   2  20       61.29       63.32     31.78 o 
   2   2  20        7.18       -3.33     26.59 o 
   4   2  20        0.29      -38.19     38.19 o 
 -33   3  20      428.38      370.59     64.24 o 
 -31   3  20      277.12      358.92     51.67 o 
 -29   3  20     1245.11     1182.30     89.90 o 
 -27   3  20     1940.03     1950.47    102.53 o 
 -25   3  20     1075.28     1183.67     79.20 o 
 -23   3  20     3467.76     3311.70    121.49 o 
 -21   3  20      417.48      463.58     52.95 o 
 -19   3  20     1667.52     1615.13     77.50 o 
 -17   3  20      400.29      606.96     79.99 o 
 -15   3  20      251.56      300.52     79.12 o 
 -13   3  20     1832.95     2016.18     93.74 o 
 -11   3  20      647.76      470.74     43.31 o 
  -9   3  20     1907.64     1993.94     95.44 o 
  -7   3  20     1031.23     1009.02     58.43 o 
  -5   3  20      218.16      251.92     53.05 o 
  -3   3  20      818.18      852.32     60.10 o 
  -1   3  20      278.77      354.68     64.06 o 
   1   3  20      567.11      606.62     66.67 o 
   3   3  20      428.47      495.38    101.15 o 
 -30   4  20     3444.52     3459.59    162.70 o 
 -28   4  20     1434.85     1349.45     91.59 o 
 -26   4  20      544.79      609.23     68.50 o 
 -24   4  20       23.96       51.16     33.84 o 
 -22   4  20     1220.56     1258.74     74.42 o 
 -20   4  20     2308.04     2333.14     98.84 o 
 -18   4  20     6031.08     6159.80    192.94 o 
 -16   4  20     9354.17     9607.83    257.62 o 
 -14   4  20     8308.33     8760.63    246.66 o 
 -12   4  20     5347.02     5342.22    169.18 o 
 -10   4  20      471.23      556.37     54.44 o 
  -8   4  20       75.50       96.30     34.74 o 
  -6   4  20      110.79       97.77     33.88 o 
  -4   4  20      314.04      348.02     45.15 o 
  -2   4  20      816.30      790.31    107.82 o 
   0   4  20     1258.29     1177.57    113.53 o 
   2   4  20     2250.00     2449.69    220.19 o 
 -27   5  20     1332.54     1266.92    106.01 o 
 -25   5  20      438.72      413.19     61.34 o 
 -23   5  20       60.53       30.01     62.45 o 
 -21   5  20      858.90      749.63     68.04 o 
 -19   5  20      296.37      440.78     55.02 o 
 -17   5  20     1296.61     1263.55     81.78 o 
 -15   5  20     2905.28     3016.34    127.04 o 
 -13   5  20     2688.82     2344.65    121.74 o 
 -11   5  20     2629.48     2897.60    118.53 o 
  -9   5  20     2041.52     1964.99    103.88 o 
  -7   5  20      351.63      352.17     53.58 o 
  -5   5  20      573.33      672.86     65.32 o 
  -3   5  20      598.70      370.43     85.39 o 
  -1   5  20      546.34      448.10     98.66 o 
 -22   6  20       22.84      123.10     72.48 o 
 -20   6  20       31.04       57.86     55.94 o 
 -18   6  20       16.90        5.12     43.12 o 
 -16   6  20        0.79       28.14     37.37 o 
 -14   6  20        2.93      -12.26     37.18 o 
 -12   6  20       57.53       30.89     53.40 o 
 -10   6  20       28.00       19.43     41.50 o 
  -8   6  20       16.45       31.02     36.09 o 
  -6   6  20      166.30      235.14     67.26 o 
 -35   1  21      364.23      505.43     82.41 o 
 -33   1  21      560.30      665.53     86.01 o 
 -31   1  21      832.91      922.21     80.61 o 
 -29   1  21     2332.94     2284.96     98.46 o 
 -27   1  21     1002.07      932.60     53.77 o 
 -25   1  21      274.31      344.17     35.25 o 
 -23   1  21     1805.09     1723.27     66.64 o 
 -21   1  21      694.15      686.11     49.09 o 
 -19   1  21     4516.17     4469.61    112.78 o 
 -17   1  21     4335.84     4081.35    106.17 o 
 -15   1  21     6800.21     6953.71    152.64 o 
 -13   1  21     6281.82     6123.59    116.85 o 
 -11   1  21     3060.62     2767.69     85.70 o 
  -9   1  21     1303.07     1377.15     59.09 o 
  -7   1  21        2.37       26.44     22.31 o 
  -5   1  21      272.83      300.39     31.50 o 
  -3   1  21      400.07      447.43     64.99 o 
  -1   1  21      219.86      288.20    107.34 o 
   1   1  21      592.90      645.36     63.38 o 
   3   1  21     1173.50     1128.37     97.81 o 
 -34   2  21       27.01       -8.74     44.67 o 
 -32   2  21      869.10     1006.48     76.26 o 
 -30   2  21     1007.70     1021.48     77.57 o 
 -28   2  21     2708.88     2766.87    123.91 o 
 -26   2  21     5686.91     5588.65    171.12 o 
 -24   2  21     1572.57     1510.60     82.78 o 
 -22   2  21     1893.17     2105.78     91.62 o 
 -20   2  21     1277.26     1221.07     66.65 o 
 -18   2  21     1562.02     1599.15     58.47 o 
 -16   2  21      814.82      855.44     48.06 o 
 -14   2  21     3423.14     3406.57     96.93 o 
 -12   2  21     9629.39    10071.42    213.72 o 
 -10   2  21     8409.21     8382.53    191.53 o 
  -8   2  21     2460.42     2648.33     90.55 o 
  -6   2  21     1763.50     1774.79     85.62 o 
  -4   2  21      676.26      617.96     43.67 o 
  -2   2  21      100.18      117.58     45.97 o 
   0   2  21     1434.39     1205.41     98.17 o 
   2   2  21     1252.18     1318.45    103.85 o 
 -31   3  21     1607.35     1450.78     93.78 o 
 -29   3  21      467.95      482.30     58.69 o 
 -27   3  21     1263.73     1198.42     80.53 o 
 -25   3  21      772.40      755.27     68.27 o 
 -23   3  21       15.47       28.56     32.04 o 
 -21   3  21     1275.12     1272.54     68.98 o 
 -19   3  21      293.84      243.32     42.73 o 
 -17   3  21      590.60      685.91     61.40 o 
 -15   3  21     2754.73     2933.61    114.67 o 
 -13   3  21     2015.90     1998.87     97.77 o 
 -11   3  21     1286.72     1363.29     79.36 o 
  -9   3  21      912.94      858.39     61.19 o 
  -7   3  21      330.57      333.19     37.90 o 
  -5   3  21      380.93      368.07     40.97 o 
  -3   3  21      933.05      886.82     75.14 o 
  -1   3  21      417.33      544.69     76.44 o 
   1   3  21      696.03      563.69    187.46 o 
 -30   4  21        9.31       19.16     38.15 o 
 -28   4  21      102.38       69.25     42.53 o 
 -26   4  21      112.43       70.54     51.91 o 
 -24   4  21      234.57      318.66     54.45 o 
 -22   4  21        3.05        6.05     28.75 o 
 -20   4  21      148.26      195.27     46.85 o 
 -18   4  21      262.06      335.11     59.76 o 
 -16   4  21       24.66       69.76     42.08 o 
 -14   4  21        8.57      -20.69     42.87 o 
 -12   4  21       27.36      -34.92     34.92 o 
 -10   4  21       31.30       49.98     33.65 o 
  -8   4  21        0.96       48.95     33.37 o 
  -6   4  21       29.67       43.82     33.40 o 
  -4   4  21        4.73       69.19     97.69 o 
  -2   4  21       42.87      -31.05     58.88 o 
   0   4  21       60.29       94.86     77.62 o 
 -27   5  21      454.95      454.00     66.98 o 
 -25   5  21        1.30       26.37     35.37 o 
 -23   5  21       89.73      167.45     47.90 o 
 -21   5  21       11.94      -28.99     37.99 o 
 -19   5  21      521.45      488.36     58.33 o 
 -17   5  21      864.54      974.83     79.50 o 
 -15   5  21     1006.92     1110.84     79.04 o 
 -13   5  21     1926.58     2012.44    109.48 o 
 -11   5  21      214.80      256.32     64.50 o 
  -9   5  21      419.58      491.81     58.55 o 
  -7   5  21       21.98       58.66     39.65 o 
  -5   5  21       11.12       -7.97     38.63 o 
 -20   6  21      659.17      629.14     71.21 o 
 -18   6  21      629.01      630.77     66.48 o 
 -16   6  21      670.80      799.43     77.06 o 
 -14   6  21     1957.35     1868.42    114.06 o 
 -12   6  21     2258.49     2214.59    123.10 o 
 -10   6  21     1961.66     1994.73    112.41 o 
 -34   0  22     4005.16     4643.57    406.03 o 
 -32   0  22     8294.66     8699.88    596.22 o 
 -30   0  22     6236.75     5597.15    387.61 o 
 -28   0  22     1376.09     1507.76    118.02 o 
 -26   0  22      248.69      188.55     51.37 o 
 -24   0  22      498.09      549.57     59.59 o 
 -22   0  22      802.24      941.41     83.18 o 
 -20   0  22     6579.75     5541.16    338.47 o 
 -18   0  22    11452.69    11872.67    288.02 o 
 -16   0  22    14632.49    14088.93    446.89 o 
 -14   0  22     7450.04     5977.56    654.92 o 
 -12   0  22     1359.64     1479.34     94.21 o 
 -10   0  22       56.51      138.87     44.82 o 
  -8   0  22     2676.58     2433.41    103.24 o 
  -6   0  22       44.19       89.09     38.13 o 
  -4   0  22     2292.18     2294.19    146.10 o 
  -2   0  22     4426.73     4819.94    252.94 o 
   0   0  22     5869.55     6208.00    328.52 o 
   2   0  22     2568.71     2728.82    196.77 o 
 -33   1  22      684.20      628.93     81.97 o 
 -31   1  22      950.30      841.02    117.02 o 
 -29   1  22      862.75      674.22     77.09 o 
 -27   1  22      794.67      686.39     45.02 o 
 -25   1  22     1133.24     1133.31     57.95 o 
 -23   1  22      534.02      478.46     39.14 o 
 -21   1  22       65.69      141.86     30.11 o 
 -19   1  22     4978.00     5011.33    126.64 o 
 -17   1  22     4518.91     4347.84    114.47 o 
 -15   1  22     3501.15     3489.12    103.84 o 
 -13   1  22     1925.25     1974.52     71.32 o 
 -11   1  22      707.63      682.92     39.35 o 
  -9   1  22     1250.75     1345.90     62.20 o 
  -7   1  22        2.64       -6.98     18.69 o 
  -5   1  22      600.26      596.17     42.26 o 
  -3   1  22     1118.41      932.05    133.60 o 
  -1   1  22     1611.11     1481.33     92.86 o 
   1   1  22     1073.56     1129.33     83.24 o 
 -32   2  22       79.68       84.06     57.82 o 
 -30   2  22        0.20       -4.43     30.36 o 
 -28   2  22      459.30      519.80     55.38 o 
 -26   2  22       44.58       57.75     38.81 o 
 -24   2  22       38.91      -18.63     28.52 o 
 -22   2  22       39.69       33.63     30.98 o 
 -20   2  22      216.62      255.44     42.64 o 
 -18   2  22       26.72       22.18     26.26 o 
 -16   2  22      187.87      213.62     30.84 o 
 -14   2  22      158.64      150.18     30.17 o 
 -12   2  22      416.50      369.01     38.55 o 
 -10   2  22        1.62      -24.87     28.07 o 
  -8   2  22       67.97      141.71     43.25 o 
  -6   2  22       42.88       63.66     34.20 o 
  -4   2  22      121.99       95.57     40.60 o 
  -2   2  22       64.11       40.38     45.03 o 
   0   2  22        6.72       26.56     47.35 o 
 -31   3  22      258.96      337.06     62.26 o 
 -29   3  22      735.55      762.72     77.43 o 
 -27   3  22      261.02      249.38     51.33 o 
 -25   3  22      372.82      459.73    116.26 o 
 -23   3  22     1226.50     1324.64     84.56 o 
 -21   3  22     1080.62     1288.93     79.38 o 
 -19   3  22     2353.00     2450.41    113.83 o 
 -17   3  22     1539.29     1582.86     90.41 o 
 -15   3  22     1704.96     1855.97     89.65 o 
 -13   3  22     2296.81     2445.00    114.95 o 
 -11   3  22     1002.78      977.08     65.60 o 
  -9   3  22      539.74      621.72     55.49 o 
  -7   3  22      208.52      152.42     37.93 o 
  -5   3  22      622.93      522.36     66.89 o 
  -3   3  22      487.38      480.11     85.56 o 
  -1   3  22      436.47      446.11     90.70 o 
 -28   4  22      297.54      226.46     53.39 o 
 -26   4  22        2.07       29.43     38.62 o 
 -24   4  22      466.34      622.37     70.96 o 
 -22   4  22      171.45      337.00     51.85 o 
 -20   4  22     3576.45     3510.80    141.07 o 
 -18   4  22     9227.57     9188.35    282.94 o 
 -16   4  22     7798.47     7710.02    243.46 o 
 -14   4  22     6520.13     6336.75    204.85 o 
 -12   4  22     1657.93     1647.24     88.53 o 
 -10   4  22       99.00       60.70     35.83 o 
  -8   4  22        7.96        3.18     25.78 o 
  -6   4  22       10.76       29.98     40.32 o 
  -4   4  22     1296.40     1253.25    125.10 o 
 -25   5  22      512.38      595.60     66.53 o 
 -23   5  22      121.29      194.11     47.92 o 
 -21   5  22      475.85      468.29     61.70 o 
 -19   5  22      665.11      760.03     77.04 o 
 -17   5  22     1687.85     1652.49    108.19 o 
 -15   5  22     2337.93     2307.05    123.70 o 
 -13   5  22      618.47      736.81     70.68 o 
 -11   5  22      175.70      212.41     46.80 o 
  -9   5  22       40.67       13.08     32.84 o 
  -7   5  22       88.42      150.83     65.42 o 
 -33   1  23      647.32      589.38     82.64 o 
 -31   1  23      439.73      414.50     66.72 o 
 -29   1  23      811.18      855.87     81.00 o 
 -27   1  23       21.67       50.36     42.06 o 
 -25   1  23       94.02      186.04     32.31 o 
 -23   1  23      268.87      286.76     35.74 o 
 -21   1  23        3.68       16.21     24.39 o 
 -19   1  23     2455.86     2522.28     86.91 o 
 -17   1  23     1922.31     1773.54     79.79 o 
 -15   1  23     1392.26     1509.82     76.26 o 
 -13   1  23      842.93      908.50     55.77 o 
 -11   1  23      645.74      709.58     47.25 o 
  -9   1  23     1496.83     1720.56     71.03 o 
  -7   1  23      161.06      144.05     35.09 o 
  -5   1  23     1319.10     1451.18    105.87 o 
  -3   1  23      706.38      568.03     81.61 o 
  -1   1  23     1256.99      999.13     93.34 o 
 -32   2  23      155.79      227.59     58.55 o 
 -30   2  23      448.43      511.76     73.11 o 
 -28   2  23     1607.31     1748.56     95.61 o 
 -26   2  23     5062.43     4887.46    167.90 o 
 -24   2  23     5142.56     5033.66    166.17 o 
 -22   2  23     6419.89     6558.51    202.12 o 
 -20   2  23     3449.64     3345.26    131.02 o 
 -18   2  23     1187.38     1175.50     68.95 o 
 -16   2  23      747.64      748.66     50.46 o 
 -14   2  23      594.91      547.40     42.59 o 
 -12   2  23      451.03      600.54     50.45 o 
 -10   2  23     2195.54     1971.27     81.08 o 
  -8   2  23     2106.97     1989.47     87.37 o 
  -6   2  23     1813.71     1733.21     89.24 o 
  -4   2  23     1966.97     1794.83    117.14 o 
  -2   2  23     1609.31     1565.37    172.77 o 
 -31   3  23      777.48      740.58     76.61 o 
 -29   3  23      460.93      453.08     66.44 o 
 -27   3  23      326.01      455.47     65.23 o 
 -25   3  23     2031.86     2023.96     97.46 o 
 -23   3  23     1321.23     1321.78     82.68 o 
 -21   3  23     1554.38     1444.69     85.51 o 
 -19   3  23     4252.54     4322.67    157.93 o 
 -17   3  23     3298.58     3415.39    139.94 o 
 -15   3  23     1151.89     1192.42    108.19 o 
 -13   3  23      782.31      806.39     67.77 o 
 -11   3  23      399.10      327.33     50.24 o 
  -9   3  23      590.12      624.19     57.93 o 
  -7   3  23      539.73      604.41     70.11 o 
  -5   3  23      436.77      405.21    158.58 o 
  -3   3  23      415.92      352.73     94.95 o 
 -28   4  23       82.46      213.32     65.50 o 
 -26   4  23      161.94      313.93     90.48 o 
 -24   4  23        7.80       26.41     35.85 o 
 -22   4  23       21.39      -18.38     36.65 o 
 -20   4  23       90.44       49.40     44.93 o 
 -18   4  23       72.72      126.58     49.21 o 
 -16   4  23      151.94      244.20     54.43 o 
 -14   4  23      225.38      316.10     59.89 o 
 -12   4  23        4.10      -24.93     34.47 o 
 -10   4  23       17.85        1.87     50.52 o 
  -8   4  23      115.41      106.07     46.31 o 
  -6   4  23        5.29       12.45     53.51 o 
 -23   5  23       28.78       93.33     59.14 o 
 -21   5  23      813.02      809.72     72.34 o 
 -19   5  23     1132.00     1187.93     92.79 o 
 -17   5  23     1239.26     1174.99     96.51 o 
 -15   5  23     1231.37     1244.86     90.36 o 
 -13   5  23     1164.35     1049.35     80.97 o 
 -11   5  23      467.37      580.78     66.65 o 
 -32   0  24     1219.74     1140.67    175.76 o 
 -30   0  24      377.31      328.36    133.93 o 
 -28   0  24      636.82      738.03     83.66 o 
 -26   0  24      138.15      196.61     64.10 o 
 -24   0  24     1423.30     1371.33    111.89 o 
 -22   0  24     3830.15     4111.01    196.60 o 
 -20   0  24     3851.23     4006.26    200.68 o 
 -18   0  24     9883.02    10076.63    359.29 o 
 -16   0  24     7364.60     7507.98    291.37 o 
 -14   0  24     2829.26     2613.22    146.50 o 
 -12   0  24        6.31       -3.17     49.01 o 
 -10   0  24      479.71      354.67     53.67 o 
  -8   0  24     1073.64     1053.22     80.14 o 
  -6   0  24     1349.87     1088.82    110.14 o 
  -4   0  24     2554.46     2329.28    173.46 o 
  -2   0  24     3153.95     3417.51    348.02 o 
 -33   1  24      162.94       76.61     72.57 o 
 -31   1  24      437.09      433.03     72.22 o 
 -29   1  24      812.03      850.59     91.63 o 
 -27   1  24      216.65      328.53     60.66 o 
 -25   1  24     1284.74     1312.23     89.77 o 
 -23   1  24     1623.72     1672.90     82.54 o 
 -21   1  24     2054.54     1994.78     80.20 o 
 -19   1  24     1662.79     1660.40    103.27 o 
 -17   1  24     1012.60     1015.44     58.73 o 
 -15   1  24      382.82      423.35     41.37 o 
 -13   1  24      335.93      338.01     41.93 o 
 -11   1  24      347.33      357.12     44.03 o 
  -9   1  24      547.57      596.74     50.46 o 
  -7   1  24     1196.13     1400.98    104.56 o 
  -5   1  24     1404.52     1407.48    105.25 o 
  -3   1  24     1000.91     1130.95    108.86 o 
 -32   2  24       63.73       12.72     37.33 o 
 -30   2  24      100.59       68.12     47.87 o 
 -28   2  24       22.16       14.27     43.54 o 
 -26   2  24        1.01        1.30     31.02 o 
 -24   2  24       77.29       34.92     55.95 o 
 -22   2  24      150.85       84.92     42.24 o 
 -20   2  24        4.86       -9.18     30.40 o 
 -18   2  24        7.97      -11.86     32.05 o 
 -16   2  24       67.73      122.47     41.89 o 
 -14   2  24        0.00       -3.73     20.99 o 
 -12   2  24       85.14       61.84     30.47 o 
 -10   2  24       82.02       61.45     29.60 o 
  -8   2  24       46.63      117.55     40.08 o 
  -6   2  24        8.29       -0.79     38.42 o 
  -4   2  24        1.85       -0.86     38.05 o 
 -29   3  24       61.76       43.37     40.31 o 
 -27   3  24      505.64      497.44     69.52 o 
 -25   3  24     1565.14     1791.93    105.42 o 
 -23   3  24      881.86      941.99     78.74 o 
 -21   3  24      722.42      832.19     77.22 o 
 -19   3  24     1403.01     1380.90     83.60 o 
 -17   3  24      425.81      436.71     56.52 o 
 -15   3  24       52.39      113.03     41.64 o 
 -13   3  24       34.77        0.68     27.39 o 
 -11   3  24      244.92      333.58     51.46 o 
  -9   3  24      949.55      942.39     68.76 o 
  -7   3  24      729.24      788.27    116.07 o 
  -5   3  24     1136.69     1150.36    140.13 o 
 -26   4  24      331.14      529.98    112.24 o 
 -24   4  24      637.55      596.54     68.44 o 
 -22   4  24     1530.66     1651.49    101.64 o 
 -20   4  24     2758.69     2984.85    170.96 o 
 -18   4  24     2996.89     3145.00    145.04 o 
 -16   4  24     2453.17     2420.08    121.98 o 
 -14   4  24      694.87      736.73     67.24 o 
 -12   4  24      128.64      134.32     76.54 o 
 -10   4  24        5.47      -47.19     50.67 o 
  -8   4  24      268.58      364.01     88.00 o 
 -17   5  24     1266.60     1293.01     92.45 o 
 -31   1  25      462.75      574.93     74.67 o 
 -29   1  25     1079.77     1166.12    101.58 o 
 -27   1  25     1288.10     1320.57    106.22 o 
 -25   1  25     1796.31     1855.47    120.54 o 
 -23   1  25     2215.69     1841.41    115.75 o 
 -21   1  25     2392.33     2390.57    102.90 o 
 -19   1  25      742.74      562.00     59.51 o 
 -17   1  25      394.42      292.95     37.35 o 
 -15   1  25      431.03      400.81     43.67 o 
 -13   1  25      182.21      128.54     33.31 o 
 -11   1  25      235.53      274.22     38.24 o 
  -9   1  25      978.55      778.29     80.38 o 
  -7   1  25      745.72      744.81     87.60 o 
  -5   1  25      649.31      628.83     83.31 o 
 -30   2  25       53.91       21.90     39.29 o 
 -28   2  25     1646.58     1843.51    124.57 o 
 -26   2  25     4632.92     4727.90    230.89 o 
 -24   2  25     8671.07     8624.13    286.85 o 
 -22   2  25     5394.85     5183.39    183.15 o 
 -20   2  25      750.48      672.52     67.00 o 
 -18   2  25      381.10      460.09     53.58 o 
 -16   2  25        3.92       27.86     30.69 o 
 -14   2  25        6.16       20.34     30.84 o 
 -12   2  25     1158.04     1273.52     79.17 o 
 -10   2  25     3349.14     3215.12    138.18 o 
  -8   2  25     5920.71     5595.43    288.00 o 
  -6   2  25     4237.35     3997.21    245.41 o 
 -27   3  25      382.86      518.14     76.42 o 
 -25   3  25      607.13      559.79     66.57 o 
 -23   3  25      998.12      994.18     84.92 o 
 -21   3  25     2080.43     2096.36    105.45 o 
 -19   3  25      357.84      410.94     61.34 o 
 -17   3  25      154.90      196.40     48.39 o 
 -15   3  25      121.51      109.30     39.22 o 
 -13   3  25      617.64      702.97     62.98 o 
 -11   3  25     1098.03     1193.97     84.00 o 
  -9   3  25      884.69      978.68    125.87 o 
 -24   4  25       95.89      154.88     77.30 o 
 -22   4  25        0.11       76.42     43.14 o 
 -20   4  25        3.56      -19.96     44.44 o 
 -18   4  25       13.13       54.61     46.48 o 
 -16   4  25       71.69       64.07     47.53 o 
 -14   4  25       18.31       69.84     42.78 o 
 -30   0  26     1400.46     1610.18    202.39 o 
 -28   0  26     1345.95     1264.89    180.49 o 
 -26   0  26      454.42      334.42    109.66 o 
 -24   0  26      191.18      229.52     62.38 o 
 -22   0  26     1165.41      926.25     95.46 o 
 -20   0  26      491.19      509.35     67.44 o 
 -18   0  26     1480.14     1540.81    129.82 o 
 -16   0  26     1407.16     1395.01    111.51 o 
 -14   0  26     1014.14     1032.96    129.45 o 
 -12   0  26     2099.98     2254.01    185.59 o 
 -10   0  26      740.72      886.74    155.59 o 
  -8   0  26     1247.16     1114.03    179.99 o 
 -29   1  26      503.99      481.97     76.79 o 
 -27   1  26     1622.48     1566.20    115.42 o 
 -25   1  26     1556.27     1482.20    114.59 o 
 -23   1  26     1647.26     1525.04    112.72 o 
 -21   1  26     1461.12     1702.89    109.99 o 
 -19   1  26      284.88      308.04     60.22 o 
 -17   1  26      234.02      332.16     46.77 o 
 -15   1  26      437.15      461.81     55.54 o 
 -13   1  26      440.90      352.49     53.04 o 
 -11   1  26      606.22      621.37     60.49 o 
  -9   1  26      923.79      836.51    105.45 o 
 -28   2  26        8.42      -18.03     46.35 o 
 -26   2  26       38.03      213.91    156.68 o 
 -24   2  26       68.21       90.25     53.64 o 
 -22   2  26       57.19       79.94     57.75 o 
 -20   2  26      159.71      204.38     49.45 o 
 -18   2  26       69.94       72.46     48.40 o 
 -16   2  26        4.79      -36.28     36.28 o 
 -14   2  26        5.64        0.00     26.98 o 
 -12   2  26      176.98      151.64     43.53 o 
 -10   2  26        0.23       30.71     48.68 o 
 -25   3  26     2037.72     2156.08    162.31 o 
 -23   3  26     1729.67     1588.59    117.61 o 
 -21   3  26     1570.08     1753.43    108.70 o 
 -19   3  26      180.88       97.18     46.80 o 
 -17   3  26      221.49      250.07     56.72 o 
 -15   3  26      198.92      312.01     89.67 o 
 -13   3  26      112.92       31.49     36.92 o 
 -27   1  27      409.29      459.85     77.33 o 
 -25   1  27      477.32      575.49    146.97 o 
 -23   1  27      355.83      309.63     71.99 o 
 -21   1  27      434.97      541.49     86.20 o 
 -19   1  27      177.44      141.29     55.49 o 
 -17   1  27      593.19      820.92    132.81 o 
 -15   1  27     1261.70     1269.90    100.46 o 
 -13   1  27     1228.09     1230.11    103.15 o 
 -11   1  27      903.13     1105.32    188.95 o 
 -26   2  27     3363.50     3545.76    271.56 o 
 -24   2  27     2023.28     2236.48    145.73 o 
 -22   2  27     1557.76     1570.76    129.68 o 
 -20   2  27      218.01      266.99     69.01 o 
 -18   2  27        3.65      -13.85     56.66 o 
 -16   2  27       95.29      123.13     53.87 o 
 -14   2  27      536.15      496.31     72.34 o 
 -24   0  28        3.83      -35.85     79.41 o 
 -22   0  28      293.03      294.75    108.04 o 
 -20   0  28     1307.38     1519.06    223.30 o 
 -18   0  28     1952.75     1915.65    148.21 o 
 -16   0  28     4094.91     3793.27    232.87 o 
 -23   1  28      195.23      295.89     72.00 o 
 -21   1  28      178.46      135.01     51.42 o 
 -19   1  28      377.89      395.46     86.17 o 
 -17   1  28      907.60      966.64     90.26 o 
                                                 
